# Supplementary material for: Evolution of ambiguity tolerance research a scientometric and bibliometric analysis
Source: Front Psychol. 2024 Jun 21;15:1356992. doi: 10.3389/fpsyg.2024.1356992 (PMC11229078; doi:10.3389/fpsyg.2024.1356992)
Supplement: Supplementary file 1 [file Table_1.XLSX]

## Sheet: inicio
														36289
														21710
Publicaciones	378			citas	7773		H-índex	45

## Sheet: Evol artic
	Año	Artículos	%
	1975	3	0.00164745
	1976	2	0.0010983
	1978	1	0.000549149
	1980	1	0.000549149
	1981	1	0.000549149
	1984	1	0.000549149
	1986	1	0.000549149
	1989	1	0.000549149
	1990	1	0.000549149
	1991	1	0.000549149
	1992	3	0.00164745
	1994	2	0.0010983
	1995	4	0.0021966
	1996	2	0.0010983
	1997	5	0.00274574
	1998	7
	1999	5
	2000	7
	2001	4
	2002	8
	2003	3
	2004	5
	2005	2
	2006	1
	2007	3
	2008	6
	2009	10
	2010	10		%ultimos 10 años			%ultmos 5 años
	2011	10		378	100		378	100
	2012	13		268	70.86		173	45.76
	2013	9
	2014	12
	2015	12
	2016	18
	2017	31
	2018	20
	2019	28
	2020	38
	2021	42
	2022	45

## Sheet: Citas por año
	Etiquetas de fila	Suma de Total de citas			articulos producidos en la ultima decada
	1975	0			4507	7773	0.579828
	1976	1			6350	7773	0.81693
	1977	1
	1978	3
	1979	3
	1980	2
	1981	2
	1982	2
	1983	5
	1984	3
	1985	3
	1986	3
	1987	2
	1988	3
	1989	3
	1990	5
	1991	10
	1992	11
	1993	12
	1994	15
	1995	20
	1996	24
	1997	24
	1998	35
	1999	32
	2000	57
	2001	49
	2002	52
	2003	43
	2004	52
	2005	70
	2006	80
	2007	84
	2008	84
	2009	118
	2010	182
	2011	149
	2012	168
	2013	246
	2014	350
	2015	354
	2016	405
	2017	488	43
	2018	497
	2019	719
	2020	895
	2021	1193
	2022	1203
		7762

## Sheet: Citas
Etiquetas de fila	Cuenta de Publication Year
0	77
1	28
2	22
3	23				Número de Citas	Número de Artículos	% de Artículos
4	17				más de 200	5	0.0132275
5	14				más de 150 menos de 200	2	0.00529101
6	15				más de 100 menosde 150	8	0.021164
7	6				más de 50 menos de 100	27	0.0714286
8	8				menos de 50	259	0.685185
9	9				0 citas	77	0.203704
10	11				Total	378	1
11	4
12	5
13	3
14	4
15	7
16	8
17	2
18	6
19	3
20	6
21	5
22	2
23	1
24	4
25	3
26	3
30	3
31	1
32	6
33	3
34	2
35	1
36	3
37	2
38	2
39	4
40	3
41	1
42	1
43	2
44	3
45	1
47	1
49	1
50	1
51	1
55	2
58	1
60	2
61	2
63	1
64	2
65	1
66	1
67	1
69	1
70	1
71	1
73	1
74	1
81	1
82	1
84	1
88	1
89	1
90	1
93	1
116	1
117	1
124	1
129	1
131	1
132	1
140	1
141	1
154	1
155	1
214	1
219	1
254	1
269	1
285	1
Total general	378

## Sheet: Mas citados
R	Autores	Año	Título	Revista	TC	7773	enlazado
1	Jost, John. T.	2017	Ideological Asymmetries and the Essence of Political Psychology	Political Psychology	285	0.0366654
2	Carleton R, Nicholas.	2012	The intolerance of uncertainty construct in the context of anxiety disorders: theoretical and practical perspectives	Expert Review of Neurotherapeutics	269	0.034607
3	Furnham, Adrian; Ribchester, Tracy.	1995	Tolerance of ambiguity: A review of the concept, its measurement and applications	Current Psychology	254	0.0326772
4	Franke, Thomas; Neumann, Isabel; Buhler, Fransiska; Cocron, Peter; Krems, Josef.	2012	Experiencing Range in an Electric Vehicle: Understanding Psychological Barriers	Applied Psychology - An International Review-Psychologie Appliquee-Revue Internationale	219	0.0281745
5	Norton, RW.	1975	Measurement of Ambiguity Tolerance	Journal of Personality Assesment	214	0.0275312
6	Caligiuri, Paula; Tarique, Ibraiz.	2012	Dynamic cross-cultural competencies and global leadership effectiveness+D6	Journal of World Business	155	0.0199408
7	Hillen, Marij A; Gutheil, Caitlin; Strout, Tania D; Smets, Ellen M. A; Han, Paul K. J.	2017	Tolerance of uncertainty: Conceptual analysis, integrative model, and implications for healthcare	Social Science & Medicine	154	0.0198122
8	Helson, Ravenna M.; Wink, P.	1992	Personality-Change In Women From The Early 40s To The Early 50s	Psychology and Aging	141	0.0181397
9	Leary, Mark R; Diebels, Kate J; Davisson, Erin K; Jongman-Sereno, Katrina P; Isherwood, Jennifer C; Raimi, Kaitlin T; Deffler, Samantha A; Hoyle, Rick H.	2017	Cognitive and Interpersonal Features of Intellectual Humility	Personality and Social Psychology Bulletin	140	0.0180111
10	Deyo, Richard A.	2002	Cascade effects of medical technology	Annual Review of Public Health	132	0.0169819
					1963	0.252541

## Sheet: depurada
Nª	Article Title	Authors	Source Title	Publication Date	Publication Year	Volume	Issue	Start Page	End Page	Article Number	DOI	Times Cited, WoS Core		1975	1976	1977	1978	1979	1980	1981	1982	1983	1984	1985	1986	1987	1988	1989	1990	1991	1992	1993	1994	1995	1996	1997	1998	1999	2000	2001	2002	2003	2004	2005	2006	2007	2008	2009	2010
373	Ideological Asymmetries and the Essence of Political Psychology	Jost, JT	POLITICAL PSYCHOLOGY	APR	2017	38	2	167	208		10.1111/pops.12407	285		0	0	0	0	0	0	0	0	0	0	0	0	0	0	0	0	0	0	0	0	0	0	0	0	0	0	0	0	0	0	0	0	0	0	0	0
237	The intolerance of uncertainty construct in the context of anxiety disorders: theoretical and practical perspectives	Carleton, RN	EXPERT REVIEW OF NEUROTHERAPEUTICS	AUG	2012	12	8	937	947		10.1586/ERN.12.82	269		0	0	0	0	0	0	0	0	0	0	0	0	0	0	0	0	0	0	0	0	0	0	0	0	0	0	0	0	0	0	0	0	0	0	0	0
173	Tolerance of ambiguity: A review of the concept, its measurement and applications	Furnham, A; Ribchester, T	CURRENT PSYCHOLOGY	FAL	1995	14	3	179	199		10.1007/BF02686907	254		0	0	0	0	0	0	0	0	0	0	0	0	0	0	0	0	0	0	0	0	0	0	0	0	0	0	0	0	0	0	0	0	0	0	0	0
290	Experiencing Range in an Electric Vehicle: Understanding Psychological Barriers	Franke, T; Neumann, I; Buhler, F; Cocron, P; Krems, JF	APPLIED PSYCHOLOGY-AN INTERNATIONAL REVIEW-PSYCHOLOGIE APPLIQUEE-REVUE INTERNATIONALE	JUL	2012	61	3	368	391		10.1111/j.1464-0597.2011.00474.x	219		0	0	0	0	0	0	0	0	0	0	0	0	0	0	0	0	0	0	0	0	0	0	0	0	0	0	0	0	0	0	0	0	0	0	0	0
64	MEASUREMENT OF AMBIGUITY TOLERANCE	NORTON, RW	JOURNAL OF PERSONALITY ASSESSMENT		1975	39	6	607	619		10.1207/s15327752jpa3906_11	214		0	0	0	0	0	0	0	0	0	0	0	0	0	0	0	0	0	0	0	0	0	0	0	0	0	0	0	0	0	0	0	0	0	0	0	0
232	Dynamic cross-cultural competencies and global leadership effectiveness	Caligiuri, P; Tarique, I	JOURNAL OF WORLD BUSINESS	OCT	2012	47	4	612	622		10.1016/j.jwb.2012.01.014	155		0	0	0	0	0	0	0	0	0	0	0	0	0	0	0	0	0	0	0	0	0	0	0	0	0	0	0	0	0	0	0	0	0	0	0	0
230	Tolerance of uncertainty: Conceptual analysis, integrative model, and implications for healthcare	Hillen, MA; Gutheil, CM; Strout, TD; Smets, EMA; Han, PKJ	SOCIAL SCIENCE & MEDICINE	MAY	2017	180		62	75		10.1016/j.socscimed.2017.03.024	154		0	0	0	0	0	0	0	0	0	0	0	0	0	0	0	0	0	0	0	0	0	0	0	0	0	0	0	0	0	0	0	0	0	0	0	0
242	PERSONALITY-CHANGE IN WOMEN FROM THE EARLY 40S TO THE EARLY 50S	HELSON, R; WINK, P	PSYCHOLOGY AND AGING	MAR	1992	7	1	46	55		10.1037/0882-7974.7.1.46	141		0	0	0	0	0	0	0	0	0	0	0	0	0	0	0	0	0	0	0	0	0	0	0	0	0	0	0	0	0	0	0	0	0	0	0	0
255	Cognitive and Interpersonal Features of Intellectual Humility	Leary, MR; Diebels, KJ; Davisson, EK; Jongman-Sereno, KP; Isherwood, JC; Raimi, KT; Deffler, SA; Hoyle, RH	PERSONALITY AND SOCIAL PSYCHOLOGY BULLETIN	JUN	2017	43	6	793	813		10.1177/0146167217697695	140		0	0	0	0	0	0	0	0	0	0	0	0	0	0	0	0	0	0	0	0	0	0	0	0	0	0	0	0	0	0	0	0	0	0	0	0
271	Cascade effects of medical technology	Deyo, RA	ANNUAL REVIEW OF PUBLIC HEALTH		2002	23		23	44		10.1146/annurev.publhealth.23.092101.134534	132		0	0	0	0	0	0	0	0	0	0	0	0	0	0	0	0	0	0	0	0	0	0	0	0	0	0	0	0	0	0	0	0	0	0	0	0
136	The role of ambiguity tolerance in consumer perception of remanufactured products	Hazen, BT; Overstreet, RE; Jones-Farmer, LA; Field, HS	INTERNATIONAL JOURNAL OF PRODUCTION ECONOMICS	FEB	2012	135	2	781	790		10.1016/j.ijpe.2011.10.011	131		0	0	0	0	0	0	0	0	0	0	0	0	0	0	0	0	0	0	0	0	0	0	0	0	0	1	0	1	0	0	1	0	0	0	0	2
224	Coping with ambivalence: The effect of removing a neutral option on consumer attitude and preference judgments	Nowlis, SM; Kahn, BE; Dhar, R	JOURNAL OF CONSUMER RESEARCH	DEC	2002	29	3	319	334		10.1086/344431	129		0	0	0	0	0	0	0	0	0	0	0	0	0	0	0	0	0	0	0	0	0	0	0	0	0	0	0	0	0	0	0	0	0	0	0	0
207	TOURISM STUDENTS' ENTREPRENEURIAL INTENTIONS	Gurel, E; Altinay, L; Daniele, R	ANNALS OF TOURISM RESEARCH	JUL	2010	37	3	646	669		10.1016/j.annals.2009.12.003	124		0	0	0	0	0	0	0	0	0	0	0	0	0	0	0	0	0	0	0	0	0	0	0	0	0	0	0	0	0	0	0	0	0	0	0	0
72	EFFECTS OF STRESS AND TOLERANCE OF AMBIGUITY ON MAGICAL THINKING	KEINAN, G	JOURNAL OF PERSONALITY AND SOCIAL PSYCHOLOGY	JUL	1994	67	1	48	55		10.1037/0022-3514.67.1.48	117		0	0	0	0	0	0	0	0	0	0	0	0	0	0	0	1	1	1	0	1	1	0	1	1	2	0	1	0	0	1	0	1	0	0	1	0
235	The influence of family tradition and psychological traits on entrepreneurial intention	Altinay, L; Madanoglu, M; Daniele, R; Lashley, C	INTERNATIONAL JOURNAL OF HOSPITALITY MANAGEMENT	JUN	2012	31	2	489	499		10.1016/j.ijhm.2011.07.007	116		0	0	0	0	0	0	0	0	0	0	0	0	0	0	0	0	0	0	0	0	0	0	0	0	0	0	0	0	0	0	0	0	0	0	0	0
239	Coping by redefinition: Cognitive appraisals in mothers of children with autism and children without autism	Tunali, B; Power, TG	JOURNAL OF AUTISM AND DEVELOPMENTAL DISORDERS	FEB	2002	32	1	25	34		10.1023/A:1017999906420	93		0	0	0	0	0	0	0	0	0	0	0	0	0	0	0	0	0	0	0	0	0	0	0	0	0	0	0	0	0	0	0	0	0	0	0	0
154	Ambiguity and Uncertainty: Neglected Elements of Medical Education Curricula?	Luther, VP; Crandall, SJ	ACADEMIC MEDICINE	JUL	2011	86	7	799	800		10.1097/ACM.0b013e31821da915	90		0	0	0	0	0	0	0	0	0	0	0	0	0	0	0	0	0	0	0	0	0	0	0	0	0	0	0	0	0	0	0	0	0	0	0	0
134	Relationships between measures of I- and D-type curiosity, ambiguity tolerance, and need for closure: An initial test of the wanting-liking model of information-seeking	Litman, JA	PERSONALITY AND INDIVIDUAL DIFFERENCES	MAR	2010	48	4	397	402		10.1016/j.paid.2009.11.005	89		0	0	0	0	0	0	0	0	0	0	0	0	0	0	0	0	0	0	0	0	0	0	0	0	0	0	0	0	0	0	0	0	0	0	0	0
28	EVIDENCE OF THE PROPERTIES OF AN AMBIGUITY TOLERANCE MEASURE: THE MULTIPLE STIMULUS TYPES AMBIGUITY TOLERANCE SCALE-II (MSTAT-II)	McLain, DL	PSYCHOLOGICAL REPORTS	DEC	2009	105	3	975	988		10.2466/PR0.105.3.975-988	88		0	0	0	0	0	0	0	0	0	0	0	0	0	0	0	0	0	0	0	0	0	0	0	0	0	0	0	0	0	0	0	0	0	0	0	0
107	Is multilingualism linked to a higher tolerance of ambiguity?	Dewaele, JM; Wei, L	BILINGUALISM-LANGUAGE AND COGNITION	JAN	2013	16	1	231	240		10.1017/S1366728912000570	84		0	0	0	0	0	0	0	0	0	0	0	0	0	0	0	0	0	0	0	0	0	0	0	0	0	0	0	0	0	0	0	0	0	0	0	0
168	Identity conflict in sojourners	Leong, CH; Ward, C	INTERNATIONAL JOURNAL OF INTERCULTURAL RELATIONS	NOV	2000	24	6	763	776		10.1016/S0147-1767(00)00030-4	82		0	0	0	0	0	0	0	0	0	0	0	0	0	0	0	0	0	0	0	1	1	1	0	0	0	0	0	0	3	0	1	0	1	0	0	0
5	Creativity and tolerance of ambiguity: An empirical study	Zenasni, F; Besancon, M; Lubart, T	JOURNAL OF CREATIVE BEHAVIOR		2008	42	1	61	73		10.1002/j.2162-6057.2008.tb01080.x	81		0	1	0	1	1	0	1	2	2	1	2	3	0	1	2	3	2	4	3	4	2	4	2	3	5	6	6	3	2	1	5	3	6	3	9	12
67	RELATIONSHIP OF TOLERANCE OF AMBIGUITY AND PLAYFULNESS TO CREATIVITY	TEGANO, DW	PSYCHOLOGICAL REPORTS	JUN	1990	66	3	1047	1056		10.2466/PR0.66.3.1047-1056	74		0	0	0	0	0	0	0	0	0	0	0	0	0	0	0	0	0	0	0	0	0	0	0	0	0	0	0	0	0	0	0	0	0	0	0	0
181	Number concept and conceptual change: towards a systemic model of the processes of change	Merenluoto, K; Lehtinen, E	LEARNING AND INSTRUCTION	OCT	2004	14	5	519	534		10.1016/j.learninstruc.2004.06.016	73		0	0	0	0	0	0	0	0	0	0	0	0	0	0	0	0	0	0	0	0	0	0	2	3	1	0	0	0	0	0	0	0	1	0	0	0
106	AMBIGUITY TOLERANCE AND FIELD INDEPENDENCE AS PREDICTORS OF PROFICIENCY IN ENGLISH AS A 2ND LANGUAGE	CHAPELLE, C; ROBERTS, C	LANGUAGE LEARNING	MAR	1986	36	1	27	45		10.1111/j.1467-1770.1986.tb00367.x	71		0	0	0	0	0	0	0	0	0	0	0	0	0	0	0	0	0	0	0	0	0	0	0	0	0	0	0	0	0	0	1	0	2	1	1	2
374	Impact of Panel Gene Testing for Hereditary Breast and Ovarian Cancer on Patients	Lumish, HS; Steinfeld, H; Koval, C; Russo, D; Levinson, E; Wynn, J; Duong, J; Chung, WK	JOURNAL OF GENETIC COUNSELING	OCT	2017	26	5	1116	1129		10.1007/s10897-017-0090-y	70		0	0	0	0	0	0	0	0	0	0	0	0	0	0	0	0	0	0	0	0	0	0	0	0	0	0	0	0	0	0	0	0	0	0	0	0
156	A CONTENT, CORRELATIONAL AND FACTOR-ANALYTIC STUDY OF 4 TOLERANCE OF AMBIGUITY QUESTIONNAIRES	FURNHAM, A	PERSONALITY AND INDIVIDUAL DIFFERENCES	MAR	1994	16	3	403	410		10.1016/0191-8869(94)90066-3	69		0	0	0	0	0	0	0	0	0	0	0	0	0	0	0	0	0	0	0	0	0	0	0	0	0	0	0	0	0	2	1	0	0	1	0	0
346	Analysing anaphoric ambiguity in natural language requirements	Yang, H; de Roeck, A; Gervasi, V; Willis, A; Nuseibeh, B	REQUIREMENTS ENGINEERING	SEP	2011	16	3	163	189		10.1007/s00766-011-0119-y	67		0	0	0	0	0	0	0	0	0	0	0	0	0	0	0	0	0	0	0	0	0	0	0	0	0	0	0	0	0	0	0	0	0	0	0	0
34	Fostering patient safety competencies using multiple-patient simulation experiences	Ironside, PM; Jeffries, PR; Martin, A	NURSING OUTLOOK	NOV-DEC	2009	57	6	332	337		10.1016/j.outlook.2009.07.010	66		0	0	0	0	0	0	0	0	0	0	0	0	0	0	0	0	0	0	0	0	0	0	0	0	0	0	0	0	0	0	0	0	0	0	0	1
336	Art Rounds: Teaching Interprofessional Students Visual Thinking Strategies at One School	Klugman, CM; Peel, J; Beckmann-Mendez, D	ACADEMIC MEDICINE	OCT	2011	86	10	1266	1271		10.1097/ACM.0b013e31822c1427	65		0	0	0	0	0	0	0	0	0	0	0	0	0	0	0	0	0	0	0	0	0	0	0	0	0	0	0	0	0	0	0	0	0	0	0	0
276	The best laid schemas of paranoid patients: Autonomy, sociotropy and need for closure	Bentall, RP; Swarbrick, R	PSYCHOLOGY AND PSYCHOTHERAPY-THEORY RESEARCH AND PRACTICE	JUN	2003	76		163	171		10.1348/147608303765951195	64		0	0	0	0	0	0	0	0	0	0	0	0	0	0	0	0	0	0	0	0	0	0	0	0	0	0	0	0	0	0	0	0	0	0	0	0
370	Providers' Experiences Treating Chronic Pain Among Opioid-Dependent Drug Users	Berg, KM; Arnsten, JH; Sacajiu, G; Karasz, A	JOURNAL OF GENERAL INTERNAL MEDICINE	APR	2009	24	4	482	488		10.1007/s11606-009-0908-x	64		0	0	0	0	0	0	0	0	0	0	0	0	0	0	0	0	0	0	0	0	0	0	0	0	0	0	0	0	0	0	0	0	0	0	0	0
46	Personality and preference for surreal paintings	Furnham, A; Avison, M	PERSONALITY AND INDIVIDUAL DIFFERENCES	DEC	1997	23	6	923	935		10.1016/S0191-8869(97)00131-1	63		0	0	0	0	0	0	0	0	0	0	0	0	0	0	0	0	0	0	0	0	0	0	0	0	0	0	0	0	0	0	0	0	0	0	0	0
132	Conditions and effects of example elaboration	Stark, R; Mandl, H; Gruber, H; Renkl, A	LEARNING AND INSTRUCTION	FEB	2002	12	1	39	60		10.1016/S0959-4752(01)00015-9	61		0	0	0	0	0	0	0	0	0	0	0	0	0	0	0	0	0	0	0	0	0	0	0	0	0	0	0	0	0	0	0	0	0	0	0	2
324	Blunting Occam's razor: aligning medical education with studies of complexity	Bleakley, A	JOURNAL OF EVALUATION IN CLINICAL PRACTICE	AUG	2010	16	4	849	855		10.1111/j.1365-2753.2010.01498.x	61		0	0	0	0	0	0	0	0	0	0	0	0	0	0	0	0	0	0	0	0	0	0	0	0	0	0	0	0	0	0	0	0	0	0	0	0
70	A REANALYSIS OF 2 SCALES OF TOLERANCE OF AMBIGUITY	KIRTON, MJ	JOURNAL OF PERSONALITY ASSESSMENT		1981	45	4	407	414		10.1207/s15327752jpa4504_10	60		0	0	0	0	0	0	0	0	0	0	0	0	0	0	0	0	0	0	0	0	0	0	0	0	0	0	0	0	0	0	0	0	0	0	0	0
213	The Association Between Intolerance of Ambiguity and Decline in Medical Students' Attitudes Toward the Underserved	Wayne, S; Dellmore, D; Serna, L; Jerabek, R; Timm, C; Kalishman, S	ACADEMIC MEDICINE	JUL	2011	86	7	877	882		10.1097/ACM.0b013e31821dac01	60		0	0	0	0	0	0	0	0	0	0	0	0	0	0	0	0	0	0	0	0	0	0	0	0	0	0	0	0	0	0	0	0	0	0	0	0
146	Transliminality, the Mental Experience Inventory and tolerance of ambiguity	Thalbourne, MA; Houran, J	PERSONALITY AND INDIVIDUAL DIFFERENCES	MAY	2000	28	5	853	863		10.1016/S0191-8869(99)00143-9	58		0	0	0	0	0	0	0	0	0	0	0	0	0	0	0	0	0	0	0	0	0	0	0	0	0	0	0	0	0	0	0	0	0	0	0	0
33	The role of ambiguity tolerance in career decision making	Xu, H; Tracey, TJG	JOURNAL OF VOCATIONAL BEHAVIOR	AUG	2014	85	1	18	26		10.1016/j.jvb.2014.04.001	55		0	0	0	0	0	0	0	0	0	0	0	0	0	0	0	0	0	0	0	0	0	0	0	0	1	1	2	0	1	1	1	1	3	2	3	7
238	Businessman or host? Individual differences between entrepreneurs and small business owners in the hospitality industry	Wagener, S; Gorgievski, M; Rijsdijk, SA	SERVICE INDUSTRIES JOURNAL		2010	30	9	1513	1527	PII 920252141	10.1080/02642060802624324	55		0	0	0	0	0	0	0	0	0	0	0	0	0	0	0	0	0	0	0	0	0	0	0	0	0	0	0	0	0	0	0	0	0	0	0	0
316	The application of the Heuristic-Systematic Processing Model to treatment decision making about prostate cancer	Steginga, SK; Occhipinti, S	MEDICAL DECISION MAKING	NOV-DEC	2004	24	6	573	583		10.1177/0272989X04271044	51		0	0	0	0	0	0	0	0	0	0	0	0	0	0	0	0	0	0	0	0	0	0	0	0	0	0	0	0	0	0	0	0	0	0	0	0
265	The effect of need and ability to achieve cognitive structuring on cognitive structuring	BarTal, Y; KishonRabin, L; Tabak, N	JOURNAL OF PERSONALITY AND SOCIAL PSYCHOLOGY	DEC	1997	73	6	1158	1176		10.1037//0022-3514.73.6.1158	50		0	0	0	0	0	0	0	0	0	0	0	0	0	0	0	0	0	0	0	0	0	0	0	0	0	0	0	0	0	0	0	0	0	0	0	0
198	Attitudes towards code-switching among adult mono- and multilingual language users	Dewaele, JM; Wei, L	JOURNAL OF MULTILINGUAL AND MULTICULTURAL DEVELOPMENT	APR 16	2014	35	3	235	251		10.1080/01434632.2013.859687	49		0	0	0	0	0	0	0	0	0	0	0	0	0	0	0	0	0	0	0	0	0	0	0	0	0	0	0	0	0	0	0	0	0	0	0	0
293	Mindful multitasking: The relationship between mindful flexibility and media multitasking	Ie, A; Haller, CS; Langer, EJ; Courvoisier, DS	COMPUTERS IN HUMAN BEHAVIOR	JUL	2012	28	4	1526	1532		10.1016/j.chb.2012.03.022	47		0	0	0	0	0	0	0	0	0	0	0	0	0	0	0	0	0	0	0	0	0	0	0	0	0	0	0	0	0	0	0	0	0	0	0	0
308	Uncertainty and Ambiguity and Their Association with Psychological Distress in Medical Students	Lally, J; Cantillon, P	ACADEMIC PSYCHIATRY	JUN	2014	38	3	339	344		10.1007/s40596-014-0100-4	45		0	0	0	0	0	0	0	0	0	0	0	0	0	0	0	0	0	0	0	0	0	0	0	0	0	0	0	0	0	0	0	0	0	0	0	0
164	Tolerance of ambiguity and psychological well-being in medical training: A systematic review	Hancock, J; Mattick, K	MEDICAL EDUCATION	FEB	2020	54	2	125	137		10.1111/medu.14031	44		0	0	0	0	0	0	0	0	0	0	0	0	0	0	0	0	0	0	0	0	0	0	0	0	0	0	0	0	0	0	0	0	0	0	0	0
196	Exploring new product portfolio management decisions: The role of managers' dispositional traits	McNally, RC; Durmusoglu, SS; Calantone, RJ; Harmancioglu, N	INDUSTRIAL MARKETING MANAGEMENT	JAN	2009	38	1	127	143		10.1016/j.indmarman.2007.09.006	44		0	0	0	0	0	0	1	0	1	1	0	0	0	0	0	0	0	0	0	0	0	1	0	0	0	0	0	0	0	0	0	0	0	0	0	1
252	The role of fear in delusions of the paranormal	Lange, R; Houran, J	JOURNAL OF NERVOUS AND MENTAL DISEASE	MAR	1999	187	3	159	166		10.1097/00005053-199903000-00005	44		0	0	0	0	0	0	0	0	0	0	0	0	0	0	0	0	0	0	0	0	0	0	0	0	0	0	0	0	0	0	0	0	0	0	0	0
328	Beyond the Golden Section and Normative Aesthetics: Why Do Individuals Differ so Much in Their Aesthetic Preferences for Rectangles?	McManus, IC; Cook, R; Hunt, A	PSYCHOLOGY OF AESTHETICS CREATIVITY AND THE ARTS	MAY	2010	4	2	113	126		10.1037/a0017316	43		0	0	0	0	0	0	0	0	0	0	0	0	0	0	0	0	0	0	0	0	0	0	0	0	0	0	0	0	0	0	0	0	0	0	0	0
367	Relationship between obstetricians' cognitive and affective traits and delivery outcomes among women with a prior cesarean	Yee, LM; Liu, LY; Grobman, WA	AMERICAN JOURNAL OF OBSTETRICS AND GYNECOLOGY	SEP	2015	213	3			413.e1	10.1016/j.ajog.2015.05.023	43		0	0	0	0	0	0	0	0	0	0	0	0	0	0	0	0	0	0	0	0	0	0	0	0	0	0	0	0	0	0	0	0	0	0	0	0
283	To Brexit or not to Brexit: The roles of Islamophobia, conspiracist beliefs, and integrated threat in voting intentions for the United Kingdom European Union membership referendum	Swami, V; Barron, D; Weis, L; Furnham, A	BRITISH JOURNAL OF PSYCHOLOGY	FEB	2018	109	1	156	179		10.1111/bjop.12252	42		0	0	0	0	0	0	0	0	0	0	0	0	0	0	0	0	0	0	0	0	0	0	0	0	0	0	0	0	0	0	0	0	0	0	0	0
320	Ambiguity Tolerance of Students Matriculating to U.S. Medical Schools	Caulfield, M; Andolsek, K; Grbic, D; Roskovensky, L	ACADEMIC MEDICINE	NOV	2014	89	11	1526	1532		10.1097/ACM.0000000000000485	41		0	0	0	0	0	0	0	0	0	0	0	0	0	0	0	0	0	0	0	0	0	0	0	0	0	0	0	0	0	0	0	0	0	0	0	0
1	Tolerance of ambiguity as a content specific construct	Durrheim, K; Foster, D	PERSONALITY AND INDIVIDUAL DIFFERENCES	MAY	1997	22	5	741	750		10.1016/S0191-8869(96)00207-3	40		0	0	0	0	0	0	0	0	0	0	0	0	0	0	0	0	0	0	0	0	0	0	0	0	0	0	0	0	0	0	0	0	0	0	0	0
227	Delusions of the paranormal: A haunting question of perception	Lange, R; Houran, J	JOURNAL OF NERVOUS AND MENTAL DISEASE	OCT	1998	186	10	637	645		10.1097/00005053-199810000-00008	40		0	0	0	0	0	0	0	0	0	0	0	0	0	0	0	0	0	0	0	0	0	0	0	0	0	0	0	0	0	0	0	0	0	0	0	0
368	A conceptual model of consumers' online tourism confusion	Lu, ACC; Gursoy, D	INTERNATIONAL JOURNAL OF CONTEMPORARY HOSPITALITY MANAGEMENT		2015	27	6	1320	1342		10.1108/IJCHM-04-2014-0171	40		0	0	0	0	0	0	0	0	0	0	0	0	0	0	0	0	0	0	0	0	0	0	0	0	0	0	0	0	0	0	0	0	0	0	0	0
21	More than visual literacy: art and the enhancement of tolerance for ambiguity and empathy	Bentwich, ME; Gilbey, P	BMC MEDICAL EDUCATION	NOV 10	2017	17				200	10.1186/s12909-017-1028-7	39		0	0	0	0	0	0	0	0	0	0	0	0	0	0	0	0	0	0	0	0	0	0	0	0	0	0	0	0	1	0	2	3	3	3	2	4
112	Psychological mindedness and cognitive style	Beitel, M; Ferrer, E; Cecero, JJ	JOURNAL OF CLINICAL PSYCHOLOGY	JUN	2004	60	6	567	582		10.1002/jclp.10258	39		0	0	0	0	0	0	0	0	0	0	0	0	0	0	0	0	0	0	0	0	0	0	0	0	0	0	0	0	0	0	0	0	0	0	0	0
296	Nuclear weapons and Indian strategic culture	Basrur, RM	JOURNAL OF PEACE RESEARCH	MAR	2001	38	2	181	198		10.1177/0022343301038002004	39		0	0	0	0	0	0	0	0	0	0	0	0	0	0	0	0	0	0	0	0	0	0	0	0	0	0	0	0	0	0	0	0	0	0	0	0
325	Cultural diversity in online learning: A study of the perceived effects of dissonance in levels of individualism/collectivism and tolerance of ambiguity	Tapanes, MA; Smith, GG; White, JA	INTERNET AND HIGHER EDUCATION	JAN	2009	12	1	26	34		10.1016/j.iheduc.2008.12.001	39		0	0	0	0	0	0	0	0	0	0	0	0	0	0	0	0	0	0	0	0	0	0	0	0	0	0	0	0	0	0	0	0	0	0	0	0
110	Consumer familiarity, ambiguity tolerance, and purchase behavior toward remanufactured products: The implications for remanufacturers	Wang, SY; Wang, J; Yang, F; Wang, Y; Li, J	BUSINESS STRATEGY AND THE ENVIRONMENT	DEC	2018	27	8	1741	1750		10.1002/bse.2240	38		0	0	0	0	0	0	0	0	0	0	0	0	0	0	0	0	0	0	0	0	0	0	0	0	0	0	0	0	0	0	0	0	0	0	0	0
341	Gender differences in medical graduates' assessment of their personal attributes	Clack, GB; Head, JO	MEDICAL EDUCATION	FEB	1999	33	2	101	105		10.1046/j.1365-2923.1999.00268.x	38		0	0	0	0	0	0	0	0	0	0	0	0	0	0	0	0	0	0	0	0	0	0	0	0	0	0	0	0	0	0	0	0	0	0	0	0
39	Ambiguity tolerance in organizations: definitional clarification and perspectives on future research	McLain, DL; Kefallonitis, E; Armani, K	FRONTIERS IN PSYCHOLOGY	APR 28	2015	6				344	10.3389/fpsyg.2015.00344	37		0	0	0	0	0	0	0	0	0	0	0	0	0	0	0	0	0	0	0	0	0	0	0	0	0	0	0	0	0	0	0	0	0	0	0	0
219	Construct validity evidence for the intercultural readiness check against the Multicultural Personality Questionnaire	Van der Zee, KI; Brinkmann, U	INTERNATIONAL JOURNAL OF SELECTION AND ASSESSMENT	SEP	2004	12	3	285	290		10.1111/j.0965-075X.2004.283_1.x	37		0	0	0	0	0	0	0	0	0	0	0	0	0	0	0	0	0	0	0	0	0	0	0	0	0	0	0	0	0	0	0	0	0	0	0	0
11	Measuring the ambiguity tolerance of medical students: a cross-sectional study from the first to sixth academic years	Weissenstein, A; Ligges, S; Brouwer, B; Marschall, B; Friederichs, H	BMC FAMILY PRACTICE	JAN 9	2014	15				6	10.1186/1471-2296-15-6	36		0	0	0	0	0	0	0	0	0	0	0	0	0	0	0	0	0	0	0	0	0	0	0	0	0	0	0	0	0	0	0	0	0	0	0	0
48	Career Decision Ambiguity Tolerance Scale: Construction and initial validations	Xu, H; Tracey, TJG	JOURNAL OF VOCATIONAL BEHAVIOR	JUN	2015	88		1	9		10.1016/j.jvb.2015.01.006	36		0	0	0	0	0	0	0	0	0	0	0	0	0	0	0	0	0	0	0	0	0	0	0	0	0	4	5	3	1	2	1	1	1	0	1	3
220	Assessing end-use relevance of public sector research organisations	Lyall, C; Bruce, A; Firn, J; Firn, M; Tait, J	RESEARCH POLICY	JAN	2004	33	1	73	87		10.1016/S0048-7333(03)00090-8	36		0	0	0	0	0	0	0	0	0	0	0	0	0	0	0	0	0	0	0	0	0	0	0	0	0	0	0	0	0	0	0	0	0	0	0	0
295	Development of the heteronormative attitudes and beliefs scale	Habarth, JM	PSYCHOLOGY & SEXUALITY		2015	6	2	166	188		10.1080/19419899.2013.876444	35		0	0	0	0	0	0	0	0	0	0	0	0	0	0	0	0	0	0	0	0	0	0	0	0	0	0	0	0	0	0	0	0	0	0	0	0
60	Medical student and junior doctors' tolerance of ambiguity: development of a new scale	Hancock, J; Roberts, M; Monrouxe, L; Mattick, K	ADVANCES IN HEALTH SCIENCES EDUCATION	MAR	2015	20	1	113	130		10.1007/s10459-014-9510-z	34		0	0	0	0	0	0	0	0	0	0	0	0	0	0	0	0	0	0	0	0	0	0	0	0	0	0	0	0	0	0	0	0	0	0	0	0
179	Tolerance to ambiguous uncertainty predicts prosocial behavior	Vives, ML; FeldmanHall, O	NATURE COMMUNICATIONS	JUN 12	2018	9				2156	10.1038/s41467-018-04631-9	34		0	0	0	0	0	0	0	0	0	0	0	0	0	0	0	0	0	0	0	0	0	0	0	0	0	0	0	0	0	0	0	0	0	0	0	0
69	TOLERANCE OF AMBIGUITY AND USE OF 2ND LANGUAGE STRATEGIES	ELY, CM	FOREIGN LANGUAGE ANNALS	OCT	1989	22	5	437	445		10.1111/j.1944-9720.1989.tb02766.x	33		0	0	0	0	0	0	0	0	0	0	0	0	0	0	0	0	0	0	0	0	0	0	0	0	0	0	0	0	0	0	0	0	0	0	0	0
291	Attitude Toward Ambiguity: Empirically Robust Factors in Self-Report Personality Scales	Lauriola, M; Foschi, R; Mosca, O; Weller, J	ASSESSMENT	JUN	2016	23	3	353	373		10.1177/1073191115577188	33		0	0	0	0	0	0	0	0	0	0	0	0	0	0	0	0	0	0	0	0	0	0	0	0	0	0	0	0	0	0	0	0	0	0	0	0
366	Global marketing managers Improving global marketing strategy through soft skill development	Griffith, DA; Hoppner, JJ	INTERNATIONAL MARKETING REVIEW		2013	30	1	21	41		10.1108/02651331311298555	33		0	0	0	0	0	0	0	0	0	0	0	0	0	0	0	0	0	0	0	0	0	0	0	0	0	0	0	0	0	0	0	0	0	0	0	0
71	The relationship between obstetricians' cognitive and affective traits and their patients' delivery outcomes	Yee, LM; Liu, LY; Grobman, WA	AMERICAN JOURNAL OF OBSTETRICS AND GYNECOLOGY	DEC	2014	211	6			692.e1	10.1016/j.ajog.2014.06.003	32		0	0	0	0	0	0	0	0	0	0	0	0	0	0	0	0	0	0	0	0	0	0	0	0	0	0	0	0	0	0	0	0	0	0	0	0
142	TOLERANCE-INTOLERANCE OF AMBIGUITY NEW QUESTIONNAIRE	Kornilova, TV	PSIKHOLOGICHESKII ZHURNAL	JAN-FEB	2010	31	1	74	86			32		0	0	0	0	0	0	0	0	0	0	0	0	0	0	0	0	0	0	0	0	0	0	0	0	0	0	0	0	0	0	0	0	0	0	0	0
206	Temporal changes in tolerance of uncertainty among medical students: insights from an exploratory study	Han, PKJ; Schupack, D; Daggett, S; Holt, CT; Strout, TD	MEDICAL EDUCATION ONLINE		2015	20				28285	10.3402/meo.v20.28285	32		0	0	0	0	0	0	0	0	0	0	0	0	0	0	0	0	0	0	0	0	0	0	0	0	0	0	0	0	0	0	0	0	0	0	0	0
212	Investigating the influential factors of return channel loyalty in omni-channel retailing	Xu, X; Jackson, JE	INTERNATIONAL JOURNAL OF PRODUCTION ECONOMICS	OCT	2019	216		118	132		10.1016/j.ijpe.2019.03.011	32		0	0	0	0	0	0	0	0	0	0	0	0	0	0	0	0	0	0	0	0	0	0	0	0	0	0	0	0	0	0	0	0	0	0	0	0
287	Foreign language anxiety in Turkey: the role of multilingualism	Thompson, AS; Khawaja, AJ	JOURNAL OF MULTILINGUAL AND MULTICULTURAL DEVELOPMENT	FEB 17	2016	37	2	115	130		10.1080/01434632.2015.1031136	32		0	0	0	0	0	0	0	0	0	0	0	0	0	0	0	0	0	0	0	0	0	0	0	0	0	0	0	0	0	0	0	0	0	0	0	0
344	Unveiling the structural basis for translational ambiguity tolerance in a human fungal pathogen	Rocha, R; Pereira, PJB; Santos, MAS; Macedo-Ribeiro, S	PROCEEDINGS OF THE NATIONAL ACADEMY OF SCIENCES OF THE UNITED STATES OF AMERICA	AUG 23	2011	108	34	14091	14096		10.1073/pnas.1102835108	32		0	0	0	0	0	0	0	0	0	0	0	0	0	0	0	0	0	0	0	0	0	0	0	0	0	0	0	0	0	0	0	0	0	0	0	0
79	Dual Effects of Job Complexity on Proactive and Responsive Creativity: Moderating Role of Employee Ambiguity Tolerance	Sung, SY; Antefelt, A; Choi, JN	GROUP & ORGANIZATION MANAGEMENT	JUN	2017	42	3	388	418		10.1177/1059601115619081	31		0	0	0	0	0	0	0	0	0	0	0	0	0	0	0	0	0	0	0	0	0	0	0	0	0	0	0	0	0	0	0	0	0	0	0	0
225	Interiority and inner genital space in men: What else can be lost in castration	Fogel, GI	PSYCHOANALYTIC QUARTERLY		1998	67	4	662	697		10.1080/00332828.1998.12006070	30		0	0	0	0	0	0	0	0	0	0	0	0	0	0	0	0	0	0	0	0	0	0	0	0	0	0	0	0	0	0	0	0	0	0	0	0
261	The impact of agility on the market performance of born-global firms: An exploratory study of the 'Tech City' innovation cluster	Nemkova, E	JOURNAL OF BUSINESS RESEARCH	NOV	2017	80		257	265		10.1016/j.jbusres.2017.04.017	30		0	0	0	0	0	0	0	0	0	0	0	0	0	0	0	0	0	0	0	0	0	0	0	0	0	0	0	0	0	0	0	0	0	0	0	0
354	Medical Student Perceptions of the Learning Environment at the End of the First Year: A 28-Medical School Collaborative	Skochelak, SE; Stansfield, RB; Dunham, L; Dekhtyar, M; Gruppen, LD; Christianson, C; Filstead, W; Quirk, M	ACADEMIC MEDICINE	SEP	2016	91	9	1257	1262		10.1097/ACM.0000000000001137	30		0	0	0	0	0	0	0	0	0	0	0	0	0	0	0	0	0	0	0	0	0	0	0	0	0	0	0	0	0	0	0	0	0	0	0	0
61	Ambiguity tolerance and accurate assessment of self-efficacy in a complex decision task	Endres, ML; Chowdhury, S; Milner, M	JOURNAL OF MANAGEMENT & ORGANIZATION	MAR	2009	15	1	31	46		10.5172/jmo.837.15.1.31	26		0	0	0	0	0	0	0	0	0	0	0	0	0	0	0	0	0	0	0	0	0	0	0	0	0	5	4	2	1	1	2	0	6	0	2	0
124	Ambiguity Tolerance With Career Indecision: An Examination of the Mediation Effect of Career Decision-Making Self-Efficacy	Xu, H; Tracey, TJG	JOURNAL OF CAREER ASSESSMENT	NOV	2015	23	4	519	532		10.1177/1069072714553073	26		0	0	0	0	0	0	0	0	0	0	0	0	0	0	0	0	0	0	0	0	0	0	0	0	0	0	0	0	0	0	0	0	0	0	0	0
143	Variations of career decision ambiguity tolerance between China and the United States and between high school and college	Xu, H; Hou, ZJ; Tracey, TJG; Zhang, X	JOURNAL OF VOCATIONAL BEHAVIOR	APR	2016	93		120	128		10.1016/j.jvb.2016.01.007	26		0	0	0	0	0	0	0	0	0	0	0	0	0	0	0	0	0	0	0	0	0	0	0	0	0	0	0	0	0	0	0	0	0	0	0	0
240	Ambiguous opportunity: Toiling for truth of nursing art and science	Mitchell, GJ; Cody, WK	NURSING SCIENCE QUARTERLY	JAN	2002	15	1	71	79		10.1177/08943180222108660	25		0	0	0	0	0	0	0	0	0	0	0	0	0	0	0	0	0	0	0	0	0	0	0	0	0	0	0	0	0	0	0	0	0	0	0	0
306	Can the science of communication inform the art of the medical humanities?	Bleakley, A; Marshall, R	MEDICAL EDUCATION	FEB	2013	47	2	126	133		10.1111/medu.12056	25		0	0	0	0	0	0	0	0	0	0	0	0	0	0	0	0	0	0	0	0	0	0	0	0	0	0	0	0	0	0	0	0	0	0	0	0
375	Coping and defending as risk factors for breast cancer in patients with breast disease; a prospective case-control study in Kuopio, Finland	Ollonen, P; Lehtonen, J; Eskelinen, M	ANTICANCER RESEARCH	NOV-DEC	2005	25	6C	4623	4630			25		0	0	0	0	0	0	0	0	0	0	0	0	0	0	0	0	0	0	0	0	0	0	0	0	0	0	0	0	0	0	0	0	0	0	0	0
122	The disinterested play of thought: Individual differences and preference for surrealist motion pictures	Swami, V; Stieger, S; Pietschnig, J; Voracek, M	PERSONALITY AND INDIVIDUAL DIFFERENCES	MAY	2010	48	7	855	859		10.1016/j.paid.2010.02.013	24		0	0	0	0	0	0	0	0	0	0	0	0	0	0	0	0	0	0	0	0	0	0	0	0	0	0	0	0	0	0	0	0	0	0	0	0
169	Keeping up-to-date with information technology: Testing a model of technological knowledge renewal effectiveness for IT professionals	Rong, G; Grover, V	INFORMATION & MANAGEMENT	OCT	2009	46	7	376	387		10.1016/j.im.2009.07.002	24		0	0	0	0	0	0	0	0	0	0	0	0	0	0	0	0	0	0	0	0	0	0	0	0	0	0	0	0	0	0	0	0	0	0	0	0
259	The Structure and Measurement of Career Indecision: A Critical Review	Xu, H; Bhang, CH	CAREER DEVELOPMENT QUARTERLY	MAR	2019	67	1	2	20		10.1002/cdq.12159	24		0	0	0	0	0	0	0	0	0	0	0	0	0	0	0	0	0	0	0	0	0	0	0	0	0	0	0	0	0	0	0	0	0	0	0	0
329	Determinants of consumers' remanufactured products purchase intentions: Evidence from China	Wang, SY; Wang, J; Yang, F; Li, J; Song, J	INTERNATIONAL JOURNAL OF PRODUCTION RESEARCH	APR 17	2020	58	8	2368	2383		10.1080/00207543.2019.1630767	24		0	0	0	0	0	0	0	0	0	0	0	0	0	0	0	0	0	0	0	0	0	0	0	0	0	0	0	0	0	0	0	0	0	0	0	0
201	The Impact of Experience Abroad and Language Proficiency on Language Learning Anxiety	Thompson, AS; Lee, J	TESOL QUARTERLY	JUN	2014	48	2	252	274		10.1002/tesq.125	23		0	0	0	0	0	0	0	0	0	0	0	0	0	0	0	0	0	0	0	0	0	0	0	0	0	0	0	0	0	0	0	0	0	0	0	0
236	Reliability and factor structure of Budner's tolerance for ambiguity scale	Benjamin, AJ; Riggio, RE; Mayes, BT	JOURNAL OF SOCIAL BEHAVIOR AND PERSONALITY	SEP	1996	11	3	625	632			22		0	0	0	0	0	0	0	0	0	0	0	0	0	0	0	0	0	0	0	0	0	0	0	0	0	0	0	0	0	0	0	0	0	0	0	0
289	Development of an Abbreviated Career Indecision Profile-65 Using Item Response Theory: The CIP-Short	Xu, H; Tracey, TJG	JOURNAL OF COUNSELING PSYCHOLOGY	MAR	2017	64	2	222	232		10.1037/cou0000182	22		0	0	0	0	0	0	0	0	0	0	0	0	0	0	0	0	0	0	0	0	0	0	0	0	0	0	0	0	0	0	0	0	0	0	0	0
89	BRAINSTORMING GROUPS - AMBIGUITY TOLERANCE, COMMUNICATION APPREHENSION, TASK ATTRACTION, AND INDIVIDUAL PRODUCTIVITY	COMADENA, ME	SMALL GROUP BEHAVIOR		1984	15	2	251	264		10.1177/104649648401500207	21		0	0	0	0	0	0	0	0	0	0	0	0	0	0	0	0	0	0	0	0	0	0	0	0	0	0	0	0	0	0	0	0	0	0	0	0
125	Negotiators' profit predicted by cognitive reappraisal, suppression of emotions, misrepresentation of information, and tolerance of ambiguity	Yurtsever, G	PERCEPTUAL AND MOTOR SKILLS	APR	2008	106	2	590	608		10.2466/PMS.106.2.590-608	21		0	0	0	0	0	0	0	0	0	0	0	0	0	0	0	0	0	0	0	0	0	0	0	0	0	0	0	0	0	1	0	0	1	2	3	2
140	The effects of students' entrepreneurial characteristics on their propensity to become entrepreneurs in Malaysia	Embi, NAC; Jaiyeoba, HB; Yussof, SA	EDUCATION AND TRAINING		2019	61	7-8	1020	1037		10.1108/ET-11-2018-0229	21		0	0	0	0	0	0	0	0	0	0	0	0	0	0	0	0	0	0	0	0	0	0	0	0	0	0	0	0	0	0	0	0	0	0	0	0
155	Relationships between communication apprehension, ambiguity tolerance and learning styles in accounting students	Arquero, JL; Fernandez-Polvillo, C; Hassall, T; Joyce, J	REVISTA DE CONTABILIDAD-SPANISH ACCOUNTING REVIEW	JAN-JUN	2017	20	1	13	24		10.1016/j.rcsar.2015.10.002	21		0	0	0	0	0	0	0	0	0	0	0	0	0	0	0	0	0	0	0	0	0	0	0	0	0	0	0	0	0	0	0	0	0	0	0	0
263	Are entrepreneurs born or made? The influence of personality	Lopez-Nunez, MI; Rubio-Valdehita, S; Aparicio-Garcia, ME; Diaz-Ramiro, EM	PERSONALITY AND INDIVIDUAL DIFFERENCES	FEB 1	2020	154				109699	10.1016/j.paid.2019.109699	21		0	0	0	0	0	0	0	0	0	0	0	0	0	0	0	0	0	0	0	0	0	0	0	0	0	0	0	0	0	0	0	0	0	0	0	0
12	Practitioner perfectionism: Relationship to ambiguity tolerance and work satisfaction	Wittenberg, KJ; Norcross, JC	JOURNAL OF CLINICAL PSYCHOLOGY	DEC	2001	57	12	1543	1550		10.1002/jclp.1116	20		0	0	0	0	0	0	0	0	0	0	0	0	0	0	0	0	0	0	0	0	0	0	0	0	0	0	0	0	1	1	2	2	3	5	7	2
53	To fear or fly to the unknown: Tolerance for ambiguity and Big Five personality traits	Jach, HK; Smillie, LD	JOURNAL OF RESEARCH IN PERSONALITY	APR	2019	79		67	78		10.1016/j.jrp.2019.02.003	20		0	0	0	0	0	0	0	0	0	0	0	0	0	0	0	0	0	0	0	0	0	0	0	0	0	0	0	0	0	0	0	0	0	0	0	0
75	Tolerance of Ambiguity: A Trait of the Creative Personality?	Merrotsy, P	CREATIVITY RESEARCH JOURNAL	APR 1	2013	25	2	232	237		10.1080/10400419.2013.783762	20		0	0	0	0	0	0	0	0	0	0	0	0	0	0	0	0	0	0	0	0	0	0	0	0	0	0	0	0	0	0	0	0	0	0	0	0
78	Career Decision Ambiguity Tolerance and Career Decision-Making Difficulties in a French Sample: The Mediating Role of Career Decision Self-Efficacy	Storme, M; Celik, P; Myszkowski, N	JOURNAL OF CAREER ASSESSMENT	MAY	2019	27	2	273	288		10.1177/1069072717748958	20		0	0	0	0	0	0	0	0	0	0	0	0	0	0	0	0	0	0	0	0	0	0	0	0	0	0	0	0	0	0	0	0	0	0	0	1
88	Temperament and character profiles of medical students associated with tolerance of ambiguity and perfectionism	Leung, J; Cloninger, CR; Hong, BA; Cloninger, KM; Eley, DS	PEERJ	JUN 13	2019	7				e7109	10.7717/peerj.7109	20		0	0	0	0	0	0	0	0	0	0	0	0	0	0	0	0	0	0	0	0	0	0	0	0	0	0	0	1	1	1	3	2	0	2	2	2
205	Building capacity through a collaborative international nursing project	Ogilvie, L; Allen, M; Laryea, J; Opare, M	JOURNAL OF NURSING SCHOLARSHIP		2003	35	2	113	118		10.1111/j.1547-5069.2003.00113.x	20		0	0	0	0	0	0	0	0	0	0	0	0	0	0	0	0	0	0	0	0	0	0	0	0	0	0	0	0	0	0	0	0	0	0	0	0
52	Relation of tolerance of ambiguity to global and specific paranormal experience	Houran, J; Williams, C	PSYCHOLOGICAL REPORTS	DEC	1998	83	3	807	818		10.2466/PR0.83.7.807-818	19		0	0	0	0	0	0	0	0	0	0	0	0	0	0	0	0	0	0	0	0	0	0	0	0	0	0	0	0	0	0	0	0	0	0	0	0
111	Thinking Outside of the Box When the Box Is Missing: Role Ambiguity and Its Linkage to Creativity	Wang, SH; Zhang, XM; Martocchio, J	CREATIVITY RESEARCH JOURNAL		2011	23	3	211	221		10.1080/10400419.2011.595661	19		0	0	0	0	0	0	0	0	0	0	0	0	0	0	0	0	0	0	0	0	0	0	0	0	0	0	0	0	0	0	0	0	0	0	0	0
174	Tolerance of ambiguity, perfectionism and resilience are associated with personality profiles of medical students oriented to rural practice	Eley, DS; Leung, JK; Campbell, N; Cloninger, CR	MEDICAL TEACHER	MAY	2017	39	5	512	519		10.1080/0142159X.2017.1297530	19		0	0	0	0	0	0	0	0	0	0	0	0	0	0	0	0	0	0	0	0	0	0	0	0	0	0	0	0	0	0	0	0	0	0	0	0
35	The effect of psychological stress and tolerance of ambiguity on stereotypic attributions	Friedland, N; Keinan, G; Tytiun, T	ANXIETY STRESS AND COPING		1999	12	4	397	410		10.1080/10615809908249318	18		0	0	0	0	0	0	0	0	0	0	0	0	0	0	0	0	0	0	0	0	0	0	0	0	0	0	0	1	2	4	2	2	3	1	5	6
114	THE EFFECTS OF STRESS, AMBIGUITY TOLERANCE, AND TRAIT ANXIETY ON THE FORMATION OF CAUSAL RELATIONSHIPS	FRIEDLAND, N; KEINAN, G	JOURNAL OF RESEARCH IN PERSONALITY	MAR	1991	25	1	88	107		10.1016/0092-6566(91)90007-D	18		0	0	0	0	0	0	0	0	0	0	0	0	0	0	0	0	0	0	0	0	0	0	0	0	0	0	0	0	0	0	1	0	1	0	0	2
243	Ethics and evidence-based medicine	Leeder, SR; Rychetnik, L	MEDICAL JOURNAL OF AUSTRALIA	AUG 6	2001	175	3	161	164		10.5694/j.1326-5377.2001.tb143069.x	18		0	0	0	0	0	0	0	0	0	0	0	0	0	0	0	0	0	0	0	0	0	0	0	0	0	0	0	0	0	0	0	0	0	0	0	0
267	Computational Markers of Risky Decision-making for Identification of Temporal Windows of Vulnerability to Opioid Use in a Real-world Clinical Setting	Konova, AB; Lopez-Guzman, S; Urmanche, A; Ross, S; Louie, K; Rotrosen, J; Glimcher, PW	JAMA PSYCHIATRY	APR	2020	77	4	368	377		10.1001/jamapsychiatry.2019.4013	18		0	0	0	0	0	0	0	0	0	0	0	0	0	0	0	0	0	0	0	0	0	0	0	0	0	0	0	0	0	0	0	0	0	0	0	0
277	Self-efficacy in translation	Bolanos-Medina, A	TRANSLATION AND INTERPRETING STUDIES		2014	9	2	197	218		10.1075/tis.9.2.03bol	18		0	0	0	0	0	0	0	0	0	0	0	0	0	0	0	0	0	0	0	0	0	0	0	0	0	0	0	0	0	0	0	0	0	0	0	0
307	A conceptual model of entrepreneurial competencies and their impacts on rural youth's intention to launch SMEs	Ataei, P; Karimi, H; Ghadermarzi, H; Norouzi, A	JOURNAL OF RURAL STUDIES	APR	2020	75		185	195		10.1016/j.jrurstud.2020.01.023	18		0	0	0	0	0	0	0	0	0	0	0	0	0	0	0	0	0	0	0	0	0	0	0	0	0	0	0	0	0	0	0	0	0	0	0	0
204	From expert generalists to ambiguity masters: using ambiguity tolerance theory to redefine the practice of rural nurses	Knight, K; Kenny, A; Endacott, R	JOURNAL OF CLINICAL NURSING	JUN	2016	25	11-12	1757	1765		10.1111/jocn.13196	17		0	0	0	0	0	0	0	0	0	0	0	0	0	0	0	0	0	0	0	0	0	0	0	0	0	0	0	0	0	0	0	0	0	0	0	0
365	The interplay between risk and protective factors during the initial height of the COVID-19 crisis in Italy: The role of risk aversion and intolerance of ambiguity on distress	Petrocchi, S; Iannello, P; Ongaro, G; Antonietti, A; Pravettoni, G	CURRENT PSYCHOLOGY	JAN	2022	41	1	437	448		10.1007/s12144-021-01601-1	17		0	0	0	0	0	0	0	0	0	0	0	0	0	0	0	0	0	0	0	0	0	0	0	0	0	0	0	0	0	0	0	0	0	0	0	0
44	Tolerance of ambiguity, information, and negotiation	Yurtsever, G	PSYCHOLOGICAL REPORTS	AUG	2001	89	1	57	64		10.2466/PR0.89.5.57-64	16		0	0	0	0	0	0	0	0	0	0	0	0	0	0	0	0	0	0	0	0	0	0	0	0	0	0	0	0	0	0	0	0	0	0	0	0
55	The relationships between ambiguity tolerance, learning strategies, and learning Chinese as a second language	Chu, WH; Lin, DY; Chen, TY; Tsai, PS; Wang, CH	SYSTEM	APR	2015	49		1	16		10.1016/j.system.2014.10.015	16		0	0	0	0	0	0	0	0	0	0	0	0	0	0	0	0	0	0	0	0	0	0	0	1	2	0	0	2	1	0	2	1	1	0	0	5
63	The Reciprocal Dynamic Model of Career Decision Ambiguity Tolerance With Career Indecision: A Longitudinal Three-Wave Investigation	Xu, H; Tracey, TJG	JOURNAL OF COUNSELING PSYCHOLOGY	OCT	2017	64	5	538	549		10.1037/cou0000220	16		0	0	0	0	0	0	0	0	0	0	0	0	0	0	0	0	0	0	0	0	0	0	0	0	0	0	0	0	0	0	1	0	2	2	4	1
96	Are multilingualism, tolerance of ambiguity, and attitudes toward linguistic variation related?	van Compernolle, RA	INTERNATIONAL JOURNAL OF MULTILINGUALISM	FEB	2016	13	1	61	73		10.1080/14790718.2015.1071821	16		0	0	0	0	0	0	0	0	0	0	0	0	0	0	0	0	0	0	0	0	0	0	0	0	0	0	0	0	0	0	0	0	0	0	0	0
139	Exploring the relationship between multilingualism and tolerance of ambiguity: A survey study from an EFL context	Wei, RN; Hu, YH	BILINGUALISM-LANGUAGE AND COGNITION	NOV	2019	22	5	1209	1219		10.1017/S1366728918000998	16		0	0	0	0	0	0	0	0	0	0	0	0	0	0	0	0	0	0	0	0	0	0	0	0	0	0	0	0	0	0	0	0	0	0	0	0
234	Reducing, Maintaining, or Escalating Uncertainty? The Development and Validation of Four Uncertainty Preference Scales Related to Cancer Information Seeking and Avoidance	Carcioppolo, N; Yang, F; Yang, QH	JOURNAL OF HEALTH COMMUNICATION		2016	21	9	979	988		10.1080/10810730.2016.1184357	16		0	0	0	0	0	0	0	0	0	0	0	0	0	0	0	0	0	0	0	0	0	0	0	0	0	0	0	0	0	0	0	0	0	0	0	0
249	Assisting students with career decision-making difficulties: Can career decision-making self-efficacy and career decision-making profile help?	Chuang, NK; Lee, PC; Kwok, L	JOURNAL OF HOSPITALITY LEISURE SPORT & TOURISM EDUCATION	JUN	2020	26				100235	10.1016/j.jhlste.2019.100235	16		0	0	0	0	0	0	0	0	0	0	0	0	0	0	0	0	0	0	0	0	0	0	0	0	0	0	0	0	0	0	0	0	0	0	0	1
297	Five Nonobvious Changes in Editorial Practice for Editors and Reviewers to Consider When Evaluating Submissions in A Post p < 0.05 Universe	Trafimow, D	AMERICAN STATISTICIAN		2019	73		340	345		10.1080/00031305.2018.1537888	16		0	0	0	0	0	0	0	0	0	0	0	0	0	0	0	0	0	0	0	0	0	0	0	0	0	0	0	0	0	0	0	0	0	0	0	0
43	Preliminary Validation of the Spanish Version of the Multiple Stimulus Types Ambiguity Tolerance Scale (MSTAT-II)	Arquero, JL; McLain, DL	SPANISH JOURNAL OF PSYCHOLOGY	MAY	2010	13	1	476	484		10.1017/S1138741600004029	15		0	0	0	0	0	0	0	0	0	0	0	0	0	0	0	0	0	0	0	0	0	0	0	0	0	0	0	0	0	0	0	0	0	0	0	0
158	Career Decision Ambiguity Tolerance and Its Relations With Adherence to the RIASEC Structure and Calling	Xu, H; Tracey, TJG	JOURNAL OF CAREER ASSESSMENT	NOV	2017	25	4	715	730		10.1177/1069072716665874	15		0	0	0	0	0	0	0	0	0	0	0	0	0	0	0	0	0	0	0	0	0	0	0	0	0	0	2	0	0	0	2	1	0	2	0	1
163	Usefulness, incentives and knowledge management	Iyer, GS; Ravindran, S	JOURNAL OF KNOWLEDGE MANAGEMENT		2009	13	6	410	430		10.1108/13673270910997097	15		0	0	0	0	0	0	0	0	0	0	0	0	0	0	0	0	0	0	0	0	0	0	0	0	0	0	0	0	0	0	0	0	0	0	0	0
216	Corporate entrepreneurship strategy: an analysis of top management teams in SMEs	Jahanshahi, AA; Nawaser, K; Brem, A	BALTIC JOURNAL OF MANAGEMENT		2018	13	4	528	543		10.1108/BJM-12-2017-0397	15		0	0	0	0	0	0	0	0	0	0	0	0	0	0	0	0	0	0	0	0	0	0	0	0	0	0	0	0	0	0	0	0	0	0	0	0
257	Assessing the role of entrepreneurship education in regulating emotions and fostering implementation intention: evidence from Nigerian universities	Haddoud, MY; Onjewu, AKE; Nowinski, W; Alammari, K	STUDIES IN HIGHER EDUCATION	FEB 1	2022	47	2	450	468		10.1080/03075079.2020.1758652	15		0	0	0	0	0	0	0	0	0	0	0	0	0	0	0	0	0	0	0	0	0	0	0	0	0	0	0	0	0	0	0	0	0	0	0	0
302	The impact of leadership coaching in an Australian healthcare setting	Grant, AM; Studholme, I; Verma, R; Kirkwood, L; Paton, B; O'Connor, S	JOURNAL OF HEALTH ORGANIZATION AND MANAGEMENT		2017	31	2	237	252		10.1108/JHOM-09-2016-0187	15		0	0	0	0	0	0	0	0	0	0	0	0	0	0	0	0	0	0	0	0	0	0	0	0	0	0	0	0	0	0	0	0	0	0	0	0
318	How product and process knowledge enable consumer switching to remanufactured laptop computers in circular economy	Wang, YC; Zhu, Q; Krikke, H; Hazen, B	TECHNOLOGICAL FORECASTING AND SOCIAL CHANGE	DEC	2020	161				120275	10.1016/j.techfore.2020.120275	15		0	0	0	0	0	0	0	0	0	0	0	0	0	0	0	0	0	0	0	0	0	0	0	0	0	0	0	0	0	0	0	0	0	0	0	0
10	The relationship between tolerance of ambiguity and attitudinal conservatism: a multidimensional analysis	Durrheim, K	EUROPEAN JOURNAL OF SOCIAL PSYCHOLOGY	SEP-OCT	1998	28	5	731	753		10.1002/(SICI)1099-0992(199809/10)28:5<731::AID-EJSP890>3.0.CO;2-B	14		0	0	0	0	0	0	0	0	0	0	0	0	0	0	0	0	0	0	0	0	0	0	0	0	0	0	0	0	0	4	4	1	1	4	5	11
36	Personality, politics, and denial: Tolerance of ambiguity, political orientation and disbelief in climate change	Jessani, Z; Harris, PB	PERSONALITY AND INDIVIDUAL DIFFERENCES	SEP 1	2018	131		121	123		10.1016/j.paid.2018.04.033	14		0	0	0	0	0	0	0	0	0	0	0	0	0	0	0	0	0	0	0	0	0	0	0	0	0	0	0	0	0	0	0	0	0	0	0	0
218	Financial Well-Being and Its Relationship with Subjective and Psychological Well-Being Among Emerging Adults: Testing the Moderating Effect of Individual Differences	Iannello, P; Sorgente, A; Lanz, M; Antonietti, A	JOURNAL OF HAPPINESS STUDIES	MAR	2021	22	3	1385	1411		10.1007/s10902-020-00277-x	14		0	0	0	0	0	0	0	0	0	0	0	0	0	0	0	0	0	0	0	0	0	0	0	0	0	0	0	0	0	0	0	0	0	0	0	0
337	The art of observation: a qualitative analysis of medical students' experiences	He, BW; Prasad, S; Higashi, RT; Goff, HW	BMC MEDICAL EDUCATION	JUN 26	2019	19				234	10.1186/s12909-019-1671-2	14		0	0	0	0	0	0	0	0	0	0	0	0	0	0	0	0	0	0	0	0	0	0	0	0	0	0	0	0	0	0	0	0	0	0	0	0
40	Effects of Conceptions of Intelligence and Ambiguity Tolerance on Teacher Burnout: A Case of Iranian EFL Teachers	Zhaleh, K; Ghonsooly, B; Pishghadam, R	JOURNAL OF RESEARCH IN APPLIED LINGUISTICS	SUM-FAL	2018	9	2	118	140		10.22055/RALS.2018.13796	13		0	0	0	0	0	0	0	0	0	0	0	0	0	0	0	0	0	0	0	0	0	0	0	0	0	0	0	0	0	0	0	0	0	0	0	0
58	The role of attitudes and tolerance of ambiguity in explaining consumers' willingness to pay for organic wine	Jorge, E; Lopez-Valeiras, E; Gonzalez-Sanchez, MB	JOURNAL OF CLEANER PRODUCTION	JUN 1	2020	257				120601	10.1016/j.jclepro.2020.120601	13		0	0	0	0	0	0	0	0	0	0	0	0	0	0	0	0	0	0	0	0	0	0	0	0	0	0	0	0	0	0	1	0	1	4	5	4
377	Frequency of satisfaction and dissatisfaction with practice among rural-based, group-employed physicians and non-physician practitioners	Waddimba, AC; Scribani, M; Krupa, N; May, JJ; Jenkins, P	BMC HEALTH SERVICES RESEARCH	OCT 22	2016	16				613	10.1186/s12913-016-1777-8	13		0	0	0	0	0	0	0	0	0	0	0	0	0	0	0	0	0	0	0	0	0	0	0	0	0	0	0	0	0	0	0	0	0	0	0	0
7	Development of a New Scale to Measure Ambiguity Tolerance in Veterinary Students	Hammond, JA; Hancock, J; Martin, MS; Jamieson, S; Mellor, DJ	JOURNAL OF VETERINARY MEDICAL EDUCATION	SPR	2017	44	1	38	49		10.3138/jvme.0216-040R	12		0	0	0	0	0	0	0	0	0	0	0	0	0	0	0	0	0	0	0	0	0	0	0	0	0	0	0	0	0	0	0	0	0	0	0	0
38	Organizational and knowledge management related antecedents of knowledge use: the moderating effect of ambiguity tolerance	Ravindran, S; Iyer, GS	INFORMATION TECHNOLOGY & MANAGEMENT	DEC	2014	15	4	271	290		10.1007/s10799-014-0190-4	12		0	0	0	0	0	0	0	0	0	0	0	0	0	0	0	0	0	0	0	0	0	0	0	0	0	3	6	1	4	1	6	3	0	3	5	0
117	Modeling precognitive dreams as meaningful coincidences	Houran, J; Lange, R	PSYCHOLOGICAL REPORTS	DEC	1998	83	3	1411	1414		10.2466/PR0.83.7.1411-1414	12		0	0	0	0	0	0	0	0	0	0	0	0	0	0	0	0	0	0	0	0	0	0	0	0	0	0	0	0	0	0	0	0	0	0	0	0
338	Entrepreneurial intentions among women: does entrepreneurial training and education matters? (Pre- and post-evaluation of psychological attributes and its effects on entrepreneurial intention)	Bhatti, MA; Al Doghan, MA; Saat, SAM; Juhari, AS; Alshagawi, M	JOURNAL OF SMALL BUSINESS AND ENTERPRISE DEVELOPMENT	MAR 17	2021	28	2	167	184		10.1108/JSBED-09-2019-0305	12		0	0	0	0	0	0	0	0	0	0	0	0	0	0	0	0	0	0	0	0	0	0	0	0	0	0	0	0	0	0	0	0	0	0	0	0
353	Learning to look from different perspectives - what can dental undergraduates learn from an arts and humanities-based teaching approach?	Zahra, FS; Dunton, K	BRITISH DENTAL JOURNAL	FEB	2017	222	3	146	149		10.1038/sj.bdj.2017.109	12		0	0	0	0	0	0	0	0	0	0	0	0	0	0	0	0	0	0	0	0	0	0	0	0	0	0	0	0	0	0	0	0	0	0	0	0
22	Is ambiguity tolerance malleable? Experimental evidence with potential implications for future research	Endres, ML; Camp, R; Milner, M	FRONTIERS IN PSYCHOLOGY	MAY 18	2015	6				619	10.3389/fpg.2015.00619	11		0	0	0	0	0	0	0	0	0	0	0	0	0	0	0	0	0	0	0	0	0	0	0	0	0	0	0	0	0	0	0	0	0	0	0	6
165	When do people feel more risk? The effect of ambiguity tolerance and message source on purchasing intention of earthquake insurance	Zhu, DQ; Xie, XF; Xie, JQ	JOURNAL OF RISK RESEARCH		2012	15	8	951	965		10.1080/13669877.2012.686051	11		0	0	0	0	0	0	0	0	0	0	0	0	0	0	0	0	0	0	0	0	0	0	0	0	0	0	0	0	0	0	0	0	0	0	0	0
270	Spirituality or psychosis? - an exploration of the criteria that nurses use to evaluate spiritual-type experiences reported by patients	Eles, J; Lowe, T; Wellman, N	INTERNATIONAL JOURNAL OF NURSING STUDIES	FEB	2003	40	2	197	206	PII S0020-7489(02)00061-5	10.1016/S0020-7489(02)00061-5	11		0	0	0	0	0	0	0	0	0	0	0	0	0	0	0	0	0	0	0	0	0	0	0	0	0	0	0	0	0	0	0	0	0	0	0	0
314	Personal Resources, Appraisal, and Coping in the Adaptation Process of Immigrants From the Former Soviet Union	Yakhnich, L; Ben-Zur, H	AMERICAN JOURNAL OF ORTHOPSYCHIATRY	APR	2008	78	2	152	162		10.1037/0002-9432.78.2.152	11		0	0	0	0	0	0	0	0	0	0	0	0	0	0	0	0	0	0	0	0	0	0	0	0	0	0	0	0	0	0	0	0	0	0	0	0
3	Knowledge management, tolerance of ambiguity and productivity Evidence from the Greek public sector	Tsirikas, AN; Katsaros, KK; Nicolaidis, CS	EMPLOYEE RELATIONS		2012	34	4	344	359		10.1108/01425451211236814	10		0	0	0	0	0	0	0	0	0	0	0	0	0	0	0	0	0	0	0	0	0	0	0	0	2	1	1	3	2	2	3	3	2	4	8	12
104	PREFERENCE AND PERFORMANCE ON 2 TASKS OF VARYING AMBIGUITY AS A FUNCTION OF AMBIGUITY TOLERANCE	EBELING, KS; SPEAR, PS	AUSTRALIAN JOURNAL OF PSYCHOLOGY		1980	32	2	127	133		10.1080/00049538008254679	10		0	0	0	0	0	0	0	0	0	0	0	0	0	0	0	0	0	0	0	0	0	0	0	0	0	0	0	0	0	0	0	0	0	0	0	0
170	Determinants of equivocation - The influence of situational formality, interaction phase, and ambiguity tolerance	Bello, R	COMMUNICATION RESEARCH	APR	2000	27	2	161	193		10.1177/009365000027002003	10		0	0	0	0	0	0	0	0	0	0	0	0	0	0	0	0	0	0	0	0	0	0	0	0	0	0	0	0	0	0	0	0	0	0	0	0
178	Construct validity of the Attitudes About Reality Scale	Evans, WJ	PSYCHOLOGICAL REPORTS	JUN	2000	86	3	738	744		10.2466/PR0.86.3.738-744	10		0	0	0	0	0	0	0	0	0	0	0	0	0	0	0	0	0	0	0	0	0	0	0	0	0	0	0	0	0	0	0	0	0	0	0	0
194	Beautiful as the Chance Meeting on a Dissecting Table of a Sewing Machine and an Umbrella! Individual Differences and Preference for Surrealist Literature	Swami, V; Pietschnig, J; Stieger, S; Nader, IW; Voracek, M	PSYCHOLOGY OF AESTHETICS CREATIVITY AND THE ARTS	FEB	2012	6	1	35	42		10.1037/a0024750	10		0	0	0	0	0	0	0	0	0	0	0	0	0	0	0	0	0	0	0	0	0	0	0	0	0	0	0	0	0	0	0	0	1	0	0	1
197	A Pilot Study to Address Tolerance of Uncertainty Among Family Medicine Residents	Taylor, DA; Picker, BJ; Woolever, DR; Thayer, EK; Galper, AB; Carney, PA	FAMILY MEDICINE	JUL-AUG	2018	50	7	531	538		10.22454/FamMed.2018.634768	10		0	0	1	0	1	0	0	0	0	0	0	0	0	1	0	0	0	0	0	0	1	0	0	0	0	0	0	0	0	0	1	1	0	0	0	0
258	Styles and Style-Stretching: How are They Related to Successful Learning?	Griffiths, C; Incecay, G	JOURNAL OF PSYCHOLINGUISTIC RESEARCH	JUN	2016	45	3	599	613		10.1007/s10936-015-9366-2	10		0	0	0	0	0	0	0	0	0	0	0	0	0	0	0	0	0	0	0	0	0	0	0	0	0	0	0	0	0	0	0	0	0	0	0	0
279	The Intention to Purchase Recycled Products: Towards an Integrative Theoretical Framework	Bigliardi, B; Campisi, D; Ferraro, G; Filippelli, S; Galati, F; Petroni, A	SUSTAINABILITY	NOV	2020	12	22			9739	10.3390/su12229739	10		0	0	0	0	0	0	0	0	0	0	0	0	0	0	0	0	0	0	0	0	0	0	0	0	0	0	0	0	0	0	0	0	0	0	0	0
281	Intolerance of uncertainty in body dysmorphic disorder	Summers, BJ; Matheny, NL; Sarawgi, S; Cougle, JR	BODY IMAGE	MAR	2016	16		45	53		10.1016/j.bodyim.2015.11.002	10		0	0	0	0	0	0	0	0	0	0	0	0	0	0	0	0	0	0	0	0	0	0	0	0	0	0	0	0	0	0	0	0	0	0	0	0
300	Career Indecision Profile-Short: Reliability and Validity Among Employees and Measurement Invariance Across Students and Employees	Xu, H	JOURNAL OF CAREER ASSESSMENT	FEB	2020	28	1	91	108		10.1177/1069072719831975	10		0	0	0	0	0	0	0	0	0	0	0	0	0	0	0	0	0	0	0	0	0	0	0	0	0	0	0	0	0	0	0	0	0	0	0	0
343	Decision making about treatment of hypothetical prostate cancer: Is deferring a decision an expert-opinion heuristic?	Steginga, SK; Occhipinti, S	JOURNAL OF PSYCHOSOCIAL ONCOLOGY		2002	20	3	69	84		10.1300/J077v20n03_05	10		0	0	0	0	0	0	0	0	0	0	0	0	0	0	0	0	0	0	0	0	0	0	0	0	0	0	0	0	0	0	0	0	0	0	0	0
25	Ethical beliefs and tolerance of ambiguity	Yurtsever, G	SOCIAL BEHAVIOR AND PERSONALITY		2000	28	2	141	148		10.2224/sbp.2000.28.2.141	9		0	0	0	0	0	0	0	0	0	0	0	0	2	0	1	0	5	3	1	1	2	0	3	4	0	1	0	2	1	0	0	1	1	1	0	1
42	BELIEF IN A JUST WORLD - DIFFERENTIATION AND VALIDATION OF A CONSTRUCT	DALBERT, C	ZEITSCHRIFT FUR SOZIALPSYCHOLOGIE		1992	23	4	268	276			9		0	0	0	0	0	0	0	0	0	0	0	0	0	0	0	0	0	0	0	0	0	0	0	1	2	3	1	1	2	0	0	2	3	2	1	3
185	Different Moods Lead to Different Creativity: Mediating Roles of Ambiguity Tolerance and Team Identification	Hwang, TJ; Choi, JN	CREATIVITY RESEARCH JOURNAL	APR 2	2020	32	2	161	173		10.1080/10400419.2020.1751542	9		0	0	0	0	0	0	0	0	0	0	0	0	0	0	0	0	0	0	0	0	0	0	0	0	0	0	0	0	0	0	0	0	0	0	0	0
298	Effects of case-based learning with videos for teaching staff-What is the role of instructional support, personal and process characteristics?	Goeze, A; Hetfleisch, P; Schrader, J	ZEITSCHRIFT FUR ERZIEHUNGSWISSENSCHAFT	APR	2013	16	1	79	113		10.1007/s11618-013-0352-x	9		0	0	0	0	0	0	0	0	0	0	0	0	0	0	0	0	0	0	0	0	0	0	0	0	0	0	0	0	0	0	0	0	0	0	0	0
305	Career decision-making from a dual-process perspective: Looking back, looking forward	Xu, H	JOURNAL OF VOCATIONAL BEHAVIOR	APR	2021	126				103556	10.1016/j.jvb.2021.103556	9		0	0	0	0	0	0	0	0	0	0	0	0	0	0	0	0	0	0	0	0	0	0	0	0	0	0	0	0	0	0	0	0	0	0	0	0
322	Assessing the Effectiveness of Using Mechanistic Concept Maps in Case-Based Collaborative Learning	Fischer, K; Sullivan, AM; Krupat, E; Schwartzstein, RM	ACADEMIC MEDICINE	FEB	2019	94	2	208	212		10.1097/ACM.0000000000002445	9		0	0	0	0	0	0	0	0	0	0	0	0	0	0	0	0	0	0	0	0	0	0	0	0	0	0	0	0	0	0	0	0	0	0	0	0
327	Experiences of pressure to conform in postgraduate medical education	Grendar, J; Beran, T; Oddone-Paolucci, E	BMC MEDICAL EDUCATION	JAN 3	2018	18				4	10.1186/s12909-017-1108-8	9		0	0	0	0	0	0	0	0	0	0	0	0	0	0	0	0	0	0	0	0	0	0	0	0	0	0	0	0	0	0	0	0	0	0	0	0
334	Auditors' and accounting educators' perceptions of accounting education gaps and audit quality in Egypt	Anis, A	JOURNAL OF ACCOUNTING IN EMERGING ECONOMIES		2017	7	3	337	351		10.1108/JAEE-08-2016-0070	9		0	0	0	0	0	0	0	0	0	0	0	0	0	0	0	0	0	0	0	0	0	0	0	0	0	0	0	0	0	0	0	0	0	0	0	0
342	Seller reputation, distribution and intention to purchase refurbished products	Agostini, L; Bigliardi, B; Filippelli, S; Galati, F	JOURNAL OF CLEANER PRODUCTION	SEP 20	2021	316				128296	10.1016/j.jclepro.2021.128296	9		0	0	0	0	0	0	0	0	0	0	0	0	0	0	0	0	0	0	0	0	0	0	0	0	0	0	0	0	0	0	0	0	0	0	0	0
6	The dynamic interplay among EFL learners' ambiguity tolerance, adaptability, cultural intelligence, learning approach, and language achievement	Alandadi, S; Ghanizadeh, A	IRANIAN JOURNAL OF LANGUAGE TEACHING RESEARCH	WIN	2017	5	1	37	50			8		0	0	0	0	0	0	0	0	0	0	0	0	0	0	0	0	0	0	0	0	0	0	0	0	0	0	0	0	0	0	0	0	0	0	0	0
118	The influence of strategy map communications and individual differences on multidimensional performance evaluations	Lowe, DJ; Carmona-Moreno, S; Reckers, PMJ	ACCOUNTING AND BUSINESS RESEARCH		2011	41	4	375	391		10.1080/00014788.2011.566084	8		0	0	0	0	0	0	0	0	0	0	0	0	0	0	0	0	0	0	0	0	0	0	0	0	0	0	0	0	0	0	0	0	0	0	0	0
135	Not all responses are the same: How CEO cognitions impact strategy when performance falls below aspirations	Wangrow, DB; Kolev, K; Hughes-Morgan, M	JOURNAL OF GENERAL MANAGEMENT	JAN	2019	44	2	73	86		10.1177/0306307018798143	8		0	0	0	0	0	0	0	0	0	0	0	0	0	0	0	0	0	0	0	0	0	0	0	0	0	0	0	0	0	0	0	0	0	0	0	0
141	Measuring tolerance of ambiguity: Item polarity, dimensionality, and criterion validity	Bors, DA; Gruman, JA; Shukla, S	EUROPEAN REVIEW OF APPLIED PSYCHOLOGY-REVUE EUROPEENNE DE PSYCHOLOGIE APPLIQUEE	OCT	2010	60	4	239	245		10.1016/j.erap.2010.07.001	8		0	0	0	0	0	0	0	0	0	0	0	0	0	0	0	0	0	0	0	0	0	0	0	0	0	0	0	0	0	0	0	0	0	0	0	0
145	Scaling MacDonald's AT-20 using item-response theory	Lange, R; Houran, J	PERSONALITY AND INDIVIDUAL DIFFERENCES	MAR	1999	26	3	467	475		10.1016/S0191-8869(98)00152-4	8		0	0	0	0	0	0	0	0	0	0	0	0	0	0	0	0	0	0	0	0	0	0	0	0	0	0	0	0	0	0	0	0	0	0	0	0
253	Measuring moral imagination	Yurtsever, G	SOCIAL BEHAVIOR AND PERSONALITY		2006	34	3	205	219		10.2224/sbp.2006.34.3.205	8		0	0	0	0	0	0	0	0	0	0	0	0	0	0	0	0	0	0	0	0	0	0	0	0	0	0	0	0	0	0	0	0	0	0	0	0
326	On the role of pragmatics in child-directed speech for the acquisition of verb morphology	Kilani-Schoch, M; Balciuniene, I; Korecky-Kroll, K; Laaha, S; Dressler, WU	JOURNAL OF PRAGMATICS	FEB	2009	41	2	219	239		10.1016/j.pragma.2008.10.001	8		0	0	0	0	0	0	0	0	0	0	0	0	0	0	0	0	0	0	0	0	0	0	0	0	0	0	0	0	0	0	0	0	0	0	0	0
350	Individual and Institutional Components of the Medical School Educational Environment	Gruppen, LD; Stansfield, RB	ACADEMIC MEDICINE	NOV	2016	91	11	S53	S57		10.1097/ACM.0000000000001361	8		0	0	0	0	0	0	0	0	0	0	0	0	0	0	0	0	0	0	0	0	0	0	0	0	0	0	0	0	0	0	0	0	0	0	0	0
13	Tolerance of ambiguity and fear of the paranormal	Houran, J; Lange, R	PERCEPTUAL AND MOTOR SKILLS	OCT	1996	83	2	365	366		10.2466/pms.1996.83.2.365	7		0	0	0	0	0	0	0	0	0	0	0	0	0	0	0	0	0	0	0	0	0	0	0	0	0	0	0	0	0	0	0	0	0	0	0	0
73	NEEDS FOR STRUCTURE, TOLERANCE OF AMBIGUITY AND DOGMATISM IN ADOLESCENTS	CHABASSOL, DJ; THOMAS, D	PSYCHOLOGICAL REPORTS		1975	37	2	507	510		10.2466/pr0.1975.37.2.507	7		0	0	0	0	0	0	0	0	0	0	0	0	0	0	0	0	0	0	0	0	0	0	0	0	0	0	0	0	0	0	0	0	0	0	0	0
222	Magical Thinking Decreases Across Adulthood	Brashier, NM; Multhaup, KS	PSYCHOLOGY AND AGING	DEC	2017	32	8	681	688		10.1037/pag0000208	7		0	0	0	0	0	0	0	0	0	0	0	0	0	0	0	0	0	0	0	0	0	0	0	0	0	0	0	0	0	0	0	0	0	0	0	0
223	The temptations of normality - Reappraising psychoanalytic theories of sexual development	Schwartz, D	PSYCHOANALYTIC PSYCHOLOGY	FAL	1999	16	4	554	564		10.1037/0736-9735.16.4.554	7		0	0	0	0	0	0	0	0	0	0	0	0	0	0	0	0	0	0	0	0	0	0	0	0	0	0	0	0	0	0	0	0	0	0	0	0
251	Meaning Through Attachment: An Integrative Framework	Dewitte, L; Granqvist, P; Dezutter, J	PSYCHOLOGICAL REPORTS	DEC	2019	122	6	2242	2265		10.1177/0033294118799739	7		0	0	0	1	0	1	0	0	0	0	0	0	0	0	0	0	0	0	0	0	1	0	0	0	0	0	0	0	0	0	0	0	0	0	0	0
323	Facing epistemic and complex uncertainty in serious illness: The role of mindfulness and shared mind	Epstein, RM	PATIENT EDUCATION AND COUNSELING	NOV	2021	104	11	2635	2642		10.1016/j.pec.2021.07.030	7		0	0	0	0	0	0	0	0	0	0	0	0	0	0	0	0	0	0	0	0	0	0	0	0	0	0	0	0	0	0	0	0	0	0	0	0
37	Investigating Psychometrics of Career Decision Ambiguity Tolerance Scale	Park, IJ; Hai, S; Lee, S; Sohn, Y	FRONTIERS IN PSYCHOLOGY	SEP 10	2019	10				2067	10.3389/fpsyg.2019.02067	6		0	0	0	0	0	0	0	0	0	0	1	0	0	1	0	1	1	0	1	1	1	2	4	0	0	0	1	0	0	2	1	3	1	1	3	7
45	Tolerance of ambiguity, art therapy and psychiatric illness	Grube, M	PSYCHIATRISCHE PRAXIS	NOV	2002	29	8	431	437		10.1055/s-2002-35509	6		0	0	0	0	0	0	0	0	0	0	0	0	0	0	0	0	0	0	0	0	0	0	0	0	0	0	0	0	0	0	0	0	0	0	0	0
68	STUDENTS EXPECTED PRACTICE LOCATIONS AND THEIR TOLERANCE OF AMBIGUITY	KEARL, GW; MAINOUS, AG; HARRELL, PL	ACADEMIC MEDICINE	JUN	1992	67	6	413	414		10.1097/00001888-199206000-00018	6		0	0	0	0	0	0	0	0	0	0	0	0	0	0	0	0	0	0	0	0	0	0	0	0	0	0	0	0	0	0	0	0	0	0	0	0
77	DECODING EFFECTS OF COGNITIVE-COMPLEXITY, TOLERANCE OF AMBIGUITY, AND VERBAL-NONVERBAL INCONSISTENCY	DOMANGUE, BB	JOURNAL OF PERSONALITY		1978	46	3	519	535		10.1111/j.1467-6494.1978.tb01015.x	6		0	0	0	0	0	0	0	0	0	0	0	0	0	0	0	0	0	0	0	0	0	0	0	0	0	0	0	0	0	0	0	0	0	0	0	0
81	EFFECTS OF MODELING AND AMBIGUITY TOLERANCE ON INTERVIEW BEHAVIOR	CHASNOFF, SS	COUNSELOR EDUCATION AND SUPERVISION		1976	16	1	46	51		10.1002/j.1556-6978.1976.tb01010.x	6		0	0	0	0	0	0	0	0	0	0	0	0	0	0	0	0	0	0	0	0	0	0	0	0	0	0	0	0	0	0	0	0	0	0	0	0
152	Do Gold Humanism Honor Society Inductees Differ From Their Peers in Empathy, Patient-Centeredness, Tolerance of Ambiguity, Coping Style, and Perception of the Learning Environment?	Gaufberg, E; Dunham, L; Krupat, E; Stansfield, B; Christianson, C; Skochelak, S	TEACHING AND LEARNING IN MEDICINE		2018	30	3	284	293		10.1080/10401334.2017.1419873	6		0	0	0	0	0	0	0	0	0	0	0	0	0	0	0	0	0	0	0	0	0	0	0	0	0	0	0	0	0	0	0	0	0	0	0	0
153	Intolerance of ambiguity and the decision to form an alliance	Dollinger, MJ; Saxton, T; Golden, PA	PSYCHOLOGICAL REPORTS	DEC	1995	77	3	1197	1198		10.2466/pr0.1995.77.3f.1197	6		0	0	0	0	0	0	0	0	0	0	0	0	0	0	0	0	0	0	0	0	0	0	0	0	0	0	0	0	0	0	0	0	0	0	0	0
191	The impact of implicit self-theories and loss salience on financial risk	Montford, WJ; Leary, RB; Nagel, DM	JOURNAL OF BUSINESS RESEARCH	JUN	2019	99		1	11		10.1016/j.jbusres.2019.02.015	6		0	0	0	0	0	0	0	0	0	0	0	0	0	0	0	0	0	0	0	0	0	0	0	0	0	0	0	0	0	0	0	0	0	0	0	0
231	Polish version of the Inventory of Complicated Grief - preliminary validation	Ludwikowska-Swieboda, K; Lachowska, B	PSYCHIATRIA POLSKA		2019	53	5	1069	1086		10.12740/PP/91729	6		0	0	0	0	0	0	0	0	0	0	0	0	0	0	0	0	0	0	0	0	0	0	0	0	0	0	0	0	0	0	0	0	0	0	0	0
272	Beyond Simple Differences: Moderators of Gender Differences in Heteronormativity	Habarth, JM; Makhoulian, SC; Nelson, JC; Todd, CD; Trafalis, S	JOURNAL OF HOMOSEXUALITY	MAY 11	2020	67	6	740	767		10.1080/00918369.2018.1557955	6		0	0	0	0	0	0	0	0	0	0	0	0	0	0	0	0	0	0	0	0	0	0	0	0	0	0	0	0	0	0	0	0	0	0	0	0
310	Unmanned aerial systems (UAS) operators' accuracy and confidence of decisions: Professional pilots or video game players?	Wheatcroft, JM; Jump, M; Breckell, AL; Adams-White, J	COGENT PSYCHOLOGY	MAY 22	2017	4	1			1327628	10.1080/23311908.2017.1327628	6		0	0	0	0	0	0	0	0	0	0	0	0	0	0	0	0	0	0	0	0	0	0	0	0	0	0	0	0	0	0	0	0	0	0	0	0
331	Childhood Environmental Adversity and Career Decision-Making Difficulty: A Life History Theory Perspective	Xu, H	JOURNAL OF CAREER ASSESSMENT	MAY	2021	29	2	221	238	1069072720940978	10.1177/1069072720940978	6		0	0	0	0	0	0	0	0	0	0	0	0	0	0	0	0	0	0	0	0	0	0	0	0	0	0	0	0	0	0	0	0	0	0	0	0
339	An examination of the effectiveness of virtual reality technology for intercultural competence development	Akdere, M; Acheson, K; Jiang, YL	INTERNATIONAL JOURNAL OF INTERCULTURAL RELATIONS	MAY	2021	82		109	120		10.1016/j.ijintrel.2021.03.009	6		0	0	0	0	0	0	0	0	0	0	0	0	0	0	0	0	0	0	0	0	0	0	0	0	0	0	0	0	0	0	0	0	0	0	0	0
360	How Does Explicit Versus Implicit Risk Information Influence Adolescent Risk-Taking Engagement?	Osmont, A; Moutier, S; Simon, G; Bouhours, L; Houde, O; Cassotti, M	JOURNAL OF BEHAVIORAL DECISION MAKING	DEC	2017	30	5	1093	1103		10.1002/bdm.2026	6		0	0	0	0	0	0	0	0	0	0	0	0	0	0	0	0	0	0	0	0	0	0	0	0	0	0	0	0	0	0	0	0	0	0	0	0
378	Evaluation of psychosocial and biological parameters in women seeking for a caesarean section and women who are aiming for vaginal delivery: a cross-sectional study	Tuschy, B; Berlit, S; Stutzer, P; Lis, S; Schmahl, C; Baumgartner, U; Sutterlin, M	ARCHIVES OF GYNECOLOGY AND OBSTETRICS	APR	2018	297	4	897	905		10.1007/s00404-018-4654-3	6		0	0	0	0	0	0	0	0	0	0	0	0	0	0	0	0	0	0	0	0	0	0	0	0	0	0	0	0	0	0	0	0	0	0	0	0
9	Preliminary study of tolerance of ambiguity of individuals reporting paranormal experiences	Houran, J	PSYCHOLOGICAL REPORTS	FEB	1998	82	1	183	187		10.2466/PR0.82.1.183-187	5		0	0	0	0	0	0	0	0	0	0	0	0	0	0	0	0	0	0	0	0	0	0	0	0	0	0	0	0	0	0	0	0	0	0	0	0
20	The ambiguity tolerance and cognitive processes of a translator	Bolanos-Medina, A	BABEL-REVUE INTERNATIONALE DE LA TRADUCTION-INTERNATIONAL JOURNAL OF TRANSLATION		2015	61	2	147	169		10.1075/babel.61.2.01bol	5		0	0	0	0	0	0	0	0	0	0	0	0	0	0	0	0	0	0	0	0	0	0	0	0	0	0	0	0	0	0	0	0	0	0	0	0
62	Machiavellianism and tolerance of ambiguity	Moore, S; Ward, M; Katz, B	PSYCHOLOGICAL REPORTS	APR	1998	82	2	415	418			5		0	0	0	0	0	0	0	0	0	0	0	0	0	0	0	0	0	0	0	0	0	0	0	0	0	0	0	0	0	0	0	0	0	0	0	0
76	Increasing Students' Tolerance of Ambiguity: The Need for Caution	Hancock, J; Mattick, K	ACADEMIC MEDICINE	JUL	2012	87	7	834	834		10.1097/ACM.0b013e318257d085	5		0	0	0	0	0	0	0	0	0	0	0	0	0	0	0	0	0	0	0	0	0	0	0	0	0	0	0	0	0	0	0	0	0	0	0	0
86	MANIFESTATIONS OF AMBIGUITY TOLERANCE THROUGH VERBAL-BEHAVIOR IN SMALL-GROUPS	NORTON, R	COMMUNICATION MONOGRAPHS		1976	43	1	35	43		10.1080/03637757609375913	5		0	0	0	0	0	0	0	0	0	0	0	0	0	0	0	0	0	0	0	0	0	0	0	0	0	0	0	0	0	0	0	0	0	0	0	0
93	The role of ambiguity tolerance in participation in online EFL courses	Tayebinik, M; Puteh, M	BRITISH JOURNAL OF EDUCATIONAL TECHNOLOGY	NOV	2013	44	6	E207	E208		10.1111/bjet.12087	5		0	0	0	0	0	0	0	0	0	0	0	0	0	0	0	0	0	0	0	0	0	0	0	0	0	0	0	0	0	0	0	0	0	0	0	0
161	Links Between Users' Online Social Network Homogeneity, Ambiguity Tolerance, and Estimated Public Support for Own Opinions	Luzsa, R; Mayr, S	CYBERPSYCHOLOGY BEHAVIOR AND SOCIAL NETWORKING	MAY 1	2019	22	5	325	329		10.1089/cyber.2018.0550	5		0	0	0	0	0	0	0	0	0	0	0	0	0	0	0	0	0	0	0	0	0	0	0	0	0	0	0	0	0	0	0	0	0	0	0	0
175	Learning Computerese: The Role of Second Language Learning Aptitude in Technology Acceptance	Warner, JA; Koufteros, X; Verghese, A	EDUCATIONAL AND PSYCHOLOGICAL MEASUREMENT	DEC	2014	74	6	991	1017		10.1177/0013164414520629	5		0	0	0	0	0	0	0	0	0	0	0	0	0	0	0	0	0	0	0	0	0	0	0	0	0	0	0	0	0	0	0	0	1	0	0	1
183	INTERVENTION IN TEACHING READING IN A FOREIGN LANGUAGE: DEVELOPMENT OF DIVERGENT THINKING AND AMBIGUITY TOLERANCE	Gadusova, Z; Pavlikova, M; Havettova, R	JOURNAL OF EDUCATION CULTURE AND SOCIETY		2021	12	1	297	313		10.15503/jecs2021.1.297.313	5		0	0	0	0	0	0	0	0	0	0	0	0	0	0	0	0	0	0	0	0	0	0	0	0	0	0	0	0	0	0	0	0	0	0	0	0
186	Career Decision Ambiguity Tolerance of Asian Men in the United States	Park, S; Garrison, YL; Liu, WM	JOURNAL OF CAREER DEVELOPMENT	DEC	2020	47	6	642	656		10.1177/0894845318811675	5		0	0	0	0	0	0	0	0	0	0	0	0	0	0	0	0	0	0	0	0	0	0	0	0	0	0	0	0	0	0	0	0	0	0	0	0
192	Ready for Change? A Longitudinal Examination of Challenge Stressors in the Context of Organizational Change	Kern, M; Zapf, D	JOURNAL OF OCCUPATIONAL HEALTH PSYCHOLOGY	JUN	2021	26	3	204	223		10.1037/ocp0000214	5		0	0	0	0	0	0	0	0	0	0	0	0	0	0	0	0	0	0	0	0	0	0	0	0	0	0	0	0	0	0	0	0	0	0	0	0
278	Development and Initial Validation of the Constructivist Beliefs in the Career Decision-Making Scale	Xu, H	JOURNAL OF CAREER ASSESSMENT	MAY	2020	28	2	303	319		10.1177/1069072719845668	5		0	0	0	0	0	0	0	0	0	0	0	0	0	0	0	0	0	0	0	0	0	0	0	0	0	0	0	0	0	0	0	0	0	0	0	0
301	Can Mindfulness be Helpful in Team Decision-Making? A Framework for Understanding How to Mitigate False Consensus	Selart, M; Schei, V; Lines, R; Nesse, S	EUROPEAN MANAGEMENT REVIEW	DEC	2020	17	4	1015	1026		10.1111/emre.12415	5		0	0	0	0	0	0	0	0	0	0	0	0	0	0	0	0	0	0	0	0	0	0	0	1	0	0	0	0	0	0	0	0	0	0	0	0
358	Ambiguity aversion in buyer-seller relationships: A contingent-claims and social network explanation	Gao, YL; Driouchi, T; Bennett, DJ	INTERNATIONAL JOURNAL OF PRODUCTION ECONOMICS	JUN	2018	200		50	67		10.1016/j.ijpe.2018.02.004	5		0	0	0	0	0	0	0	0	0	0	0	0	0	0	0	0	0	0	0	0	0	0	0	0	0	0	0	0	0	0	0	0	0	0	0	0
29	The erosion of ambiguity tolerance and sustainment of perfectionism in undergraduate medical training: results from multiple samplings of a single cohort	Ndoja, S; Chahine, S; Saklofske, DH; Lanting, B	BMC MEDICAL EDUCATION	NOV 10	2020	20	1			417	10.1186/s12909-020-02345-5	4		0	0	0	0	0	0	0	0	0	0	0	0	0	0	0	0	0	0	0	0	0	0	0	0	0	0	0	0	0	0	0	0	0	0	0	3
51	Destination personality effects on tourists' attitude: the role of self-congruity and ambiguity tolerance	Huaman-Ramirez, R; Merunka, D; Maaninou, N	JOURNAL OF STRATEGIC MARKETING		2021						10.1080/0965254X.2021.1874488	4		0	0	0	0	0	0	0	0	0	0	0	0	0	0	0	0	0	0	0	0	0	0	0	0	0	0	0	0	0	0	0	0	0	0	0	0
57	''If everything is topsy-turvy, I feel at home'' - Tolerance of ambiguity and transfer	Stark, R; Gruber, H; Renkl, A; Mandl, H	PSYCHOLOGIE IN ERZIEHUNG UND UNTERRICHT		1997	44	3	204	215			4		0	0	0	0	0	0	0	0	0	0	0	0	0	0	0	0	0	0	0	0	0	0	0	0	0	0	0	0	0	0	0	0	0	0	1	1
80	Ambiguity tolerance and advertising effectiveness	Li, Q; Huang, ZW; Christianson, K	ANNALS OF TOURISM RESEARCH	MAR	2017	63		216	222		10.1016/j.annals.2016.12.004	4		0	0	0	0	0	0	0	0	0	0	0	0	0	0	0	0	0	0	0	0	0	0	0	0	0	0	0	0	0	0	0	0	0	0	0	0
83	Psychological correlates of reasons for nonbelief: tolerance of ambiguity, intellectual humility, and attachment	Marriott, RJ; Hall, MEL; Decker, LA	MENTAL HEALTH RELIGION & CULTURE	MAY 28	2019	22	5	480	499		10.1080/13674676.2019.1625313	4		0	0	0	0	0	0	0	0	0	0	0	0	0	0	0	0	0	0	0	0	0	0	0	0	0	0	0	0	0	0	0	0	0	0	0	0
109	Preferences for (in)formal language: correlations with attitudes toward linguistic variation, multilingualism, tolerance of ambiguity, and residence abroad	van Compernolle, RA	INTERNATIONAL JOURNAL OF MULTILINGUALISM		2017	14	4	317	331		10.1080/14790718.2016.1165229	4		0	0	0	0	0	0	0	0	0	0	0	0	0	0	0	0	0	0	0	0	0	0	0	0	0	2	2	1	1	1	1	1	1	0	0	1
229	Determinants of entrepreneurial intention among school students in Malaysia: An empirical study	Samydevan, V; Amin, MRB; Piaralal, SK	JOURNAL OF EDUCATION FOR BUSINESS	AUG 18	2021	96	6	359	365		10.1080/08832323.2020.1837057	4		0	0	0	0	0	0	0	0	0	0	0	0	0	0	0	0	0	0	0	0	0	0	0	0	0	0	0	0	0	0	0	0	0	0	0	0
245	How tourist power in social media affects tourism market regulation after unethical incidents: Evidence from China	Liu, YX; Zhang, RR; Yao, YB	ANNALS OF TOURISM RESEARCH	NOV	2021	91				103296	10.1016/j.annals.2021.103296	4		0	0	0	0	0	0	0	0	0	0	0	0	0	0	0	0	0	0	0	0	0	0	0	0	0	0	0	0	0	0	0	0	0	0	0	0
246	Entrepreneurial Traits, Competency, Performance, and Sustainability of Micro-Enterprises in Kelantan, Malaysia	Al Mamun, A; Fazal, SA; Mustapa, WNBW	INTERNATIONAL JOURNAL OF ASIAN BUSINESS AND INFORMATION MANAGEMENT	JUL-SEP	2021	12	3	381	404		10.4018/IJABIM.20210701.oa23	4		0	0	0	0	0	0	0	0	0	0	0	0	0	0	0	0	0	0	0	0	0	0	0	0	0	0	0	0	0	0	0	0	0	0	1	0
262	Decision making under uncertainty: the relation between economic preferences and psychological personality traits	Schroder, D; Freedman, GG	THEORY AND DECISION	JUL	2020	89	1	61	83		10.1007/s11238-019-09742-3	4		0	0	0	0	0	0	0	0	0	0	0	0	0	0	0	0	0	0	0	0	0	0	0	0	0	0	0	0	0	0	0	0	0	0	0	0
285	Career adaptability, future time perspective, and career anxiety among undergraduate students: A cross-national comparison	Boo, S; Wang, CL; Kim, M	JOURNAL OF HOSPITALITY LEISURE SPORT & TOURISM EDUCATION	NOV	2021	29				100328	10.1016/j.jhlste.2021.100328	4		0	0	0	0	0	0	0	0	0	0	0	0	0	0	0	0	0	0	0	0	0	0	0	0	0	0	0	0	0	0	0	0	0	0	0	0
292	RELIGIOUS PRINT CULTURE AND SECULAR TEXT SCIENCE German Medieval Studies in post-secular Context	Hasebrink, B; Strohschneider, P	POETICA-ZEITSCHRIFT FUR SPRACH-UND LITERATURWISSENSCHAFT		2014	46	3-4	277	+			4		0	0	0	0	0	0	0	0	0	0	0	0	0	0	0	0	0	0	0	0	0	0	0	0	0	0	0	0	0	0	0	0	0	0	0	0
294	A developing-country perspective on tourism students' entrepreneurial intention using trait approach and family tradition	Ehsanfar, S; Namak, SK; Vosoughi, L	TOURISM RECREATION RESEARCH		2021						10.1080/02508281.2021.1885800	4		0	0	0	0	0	0	0	0	0	0	0	0	0	0	0	0	0	0	0	0	0	0	0	0	0	0	0	0	0	0	0	0	0	0	0	0
340	Specifics of Personal Prerequisites of Decision-Making Process (Based on the Framing Effect) in Doctors and Teachers Sample Groups	Kornilova, TV; Kerimova, SG	PSYCHOLOGY-JOURNAL OF THE HIGHER SCHOOL OF ECONOMICS		2018	15	1	22	38		10.17323/1813-8918-2018-1-22-38	4		0	0	0	0	0	0	0	0	0	0	0	0	0	0	0	0	0	0	0	0	0	0	0	0	0	0	0	0	0	0	0	0	0	0	0	0
345	Accounting stereotypes. Business and accounting student's motivations and perceptions of accounting	Arquero, JL; Fernandez-Polvillo, C	REVISTA DE CONTABILIDAD-SPANISH ACCOUNTING REVIEW		2019	22	1	88	99		10.6018/rc-sar.22.1.354341	4		0	0	0	0	0	0	0	0	0	0	0	0	0	0	0	0	0	0	0	0	0	0	0	0	0	0	0	0	0	0	0	0	0	0	0	0
356	Do consumers mind contamination by previous users? A choice-based conjoint analysis to explore strategies that improve consumers' choice for refurbished products	Wallner, TS; Magnier, L; Mugge, R	RESOURCES CONSERVATION AND RECYCLING	FEB	2022	177				105998	10.1016/j.resconrec.2021.105998	4		0	0	0	0	0	0	0	0	0	0	0	0	0	0	0	0	0	0	0	0	0	0	0	0	0	0	0	0	0	0	0	0	0	0	0	0
357	Evidence that perceptions of and tolerance for medical ambiguity are distinct constructs: An analysis of nationally representative US data	Simonovic, N; Taber, JM; Klein, WMP; Ferrer, RA	HEALTH EXPECTATIONS	JUN	2020	23	3	602	612		10.1111/hex.13037	4		0	0	0	0	0	0	0	0	0	0	0	0	0	0	0	0	0	0	0	0	0	0	0	0	0	0	0	0	0	0	0	0	0	0	0	0
8	Comparing Tolerance of Ambiguity in Veterinary and Medical Students	Hancock, J; Hammond, JA; Roberts, M; Mattick, K	JOURNAL OF VETERINARY MEDICAL EDUCATION	FAL	2017	44	3	523	530		10.3138/jvme.0916-150R1	3		0	0	0	0	0	0	0	0	0	0	0	0	0	0	0	0	0	1	6	4	6	10	4	8	4	9	6	9	6	6	5	4	5	6	7	2
14	The tolerance of ambiguity in late cochlear-implanted pre-lingually deaf juveniles	Seifert, E; Kollbrunner, J; Mantokoudis, G; Vischer, M; Kompis, M	CLINICAL OTOLARYNGOLOGY	JUN	2008	33	3	239	244		10.1111/j.1749-4486.2008.01714.x	3		0	0	0	0	0	0	0	0	0	0	0	0	0	0	0	0	0	0	0	0	0	2	3	4	3	3	1	4	1	4	4	4	2	3	3	7
23	Individual personality characteristics related to suggestibility	Van Hook, CW; Steele, C	PSYCHOLOGICAL REPORTS	DEC	2002	91	3	1007	1010		10.2466/pr0.2002.91.3.1007	3		0	0	0	0	0	0	0	0	0	0	0	0	0	0	0	0	1	0	0	0	1	1	1	2	2	2	1	0	0	0	2	1	3	1	0	5
30	Self-regulation Strategies and Heart Rate Biofeedback Training	Jafarova, O; Mazhirina, K; Sokhadze, E; Shtark, M	APPLIED PSYCHOPHYSIOLOGY AND BIOFEEDBACK	JUN	2020	45	2	87	98		10.1007/s10484-020-09460-5	3		0	0	0	0	0	0	0	0	0	0	0	0	0	0	0	0	0	0	0	0	0	0	0	0	0	0	0	0	0	0	0	0	0	0	0	0
90	PERSONALITY ADJUSTMENT AS A FUNCTION OF INTERACTION BETWEEN LOCUS OF EVALUATION AND TOLERANCE OF AMBIGUITY	SHAVIT, H	PSYCHOLOGICAL REPORTS		1975	37	3	1204	1206		10.2466/pr0.1975.37.3f.1204	3		0	0	0	0	0	0	0	0	0	0	0	0	0	0	0	0	0	0	0	0	0	0	0	0	0	0	0	0	0	0	0	0	0	0	0	0
101	Relationship between novice versus experienced EFL teacher's Big Five personality traits and their ambiguity tolerance and risk taking	Rezaei, O; Farahani, MV; Sejzehei, FM	JOURNAL OF APPLIED RESEARCH IN HIGHER EDUCATION	JUL 1	2019	11	3	342	351		10.1108/JARHE-08-2018-0172	3		0	0	0	0	0	0	0	0	0	0	0	0	0	0	0	0	0	0	0	0	0	0	0	0	0	0	0	0	0	0	0	0	0	0	0	0
126	Which types of management accounting system information can be used to respond adequately to environmental uncertainty? The effects of user participation and tolerance of ambiguity	Chiou, BC	AFRICAN JOURNAL OF BUSINESS MANAGEMENT	DEC 28	2011	5	34	13293	13301		10.5897/AJBM11.2207	3		0	0	0	0	0	0	0	0	0	0	0	0	0	0	0	0	0	0	0	0	0	0	0	0	0	0	0	0	0	0	0	0	0	0	0	0
137	Ambiguity tolerance and confusion avoidance in the intent to purchase farmed fish	Hoque, MZ; Abul Bashar, M; Akhter, F	JOURNAL OF APPLIED AQUACULTURE	JUL 3	2022	34	3	564	597		10.1080/10454438.2021.1872462	3		0	0	0	0	0	0	0	0	0	0	0	0	0	0	0	0	0	0	0	0	0	0	0	0	0	0	0	0	0	0	0	0	0	0	0	0
147	VALIDATING THE INSTRUMENTTO MEASURE ENTREPRENEURIAL TRAITS	Al Mamun, A; Bin Yusoff, MNH; Ibrahim, MD	ECONOMICS & SOCIOLOGY		2018	11	1	139	155		10.14254/2071-789X.2018/11-1/9	3		0	0	0	0	0	0	0	0	0	0	0	0	0	0	0	0	0	0	0	0	0	0	0	0	0	0	0	0	0	0	0	0	0	0	0	1
166	The effect of ambiguity tolerance on learning English with computer-mediated dictionaries	Chang, YH	COMPUTER ASSISTED LANGUAGE LEARNING	NOV 1	2020	33	8	960	981		10.1080/09588221.2019.1604550	3		0	0	0	0	0	0	0	0	0	0	0	0	0	0	0	0	0	0	0	0	0	0	0	0	0	0	0	0	0	0	0	0	0	0	0	0
167	Are Turkish EFL pre-service teachers ready to manage intercultural challenges?	Genc, G	INTERCULTURAL EDUCATION		2018	29	2	185	202		10.1080/14675986.2018.1429790	3		0	0	0	0	0	0	0	0	0	0	0	0	0	0	0	0	0	0	0	0	0	0	0	0	0	0	0	0	0	0	1	0	0	0	0	0
177	Integration as integration: Tolerance of ambiguity and the integrative process at the undergraduate level	Johnson, HL; Court, KL; Roersma, MH; Kinnaman, DT	JOURNAL OF PSYCHOLOGY AND THEOLOGY	WIN	1995	23	4	271	276		10.1177/009164719502300407	3		0	0	0	0	0	0	0	0	0	0	0	0	0	0	0	0	0	0	0	0	0	0	0	0	0	0	0	0	0	0	0	0	0	0	0	0
182	A comparison of Waldorf and non-Waldorf student-teachers' social-emotional competencies: can arts engagement explain differences?	Martzog, P; Kuttner, S; Pollak, G	JOURNAL OF EDUCATION FOR TEACHING	JAN 1	2016	42	1	66	79		10.1080/02607476.2015.1131365	3		0	0	0	1	0	0	0	0	2	1	0	0	0	0	0	0	0	0	0	0	1	0	0	0	0	0	0	0	0	0	0	0	0	0	0	1
189	Leader Tolerance of Ambiguity: Implications for Follower Performance Outcomes in High and Low Ambiguous Work Situations	O'Connor, PJ; Jimmieson, NL; Bergin, AJ; Wiewiora, A; McColl, L	JOURNAL OF APPLIED BEHAVIORAL SCIENCE	MAR	2022	58	1	65	96	218863211053676	10.1177/00218863211053676	3		0	0	0	0	0	0	0	0	0	0	0	0	0	0	0	0	0	0	0	0	0	0	0	0	0	0	0	0	0	0	0	0	0	0	0	0
193	Teaching Through Sand: Creative Applications of Sandtray Within Constructivist Pedagogy	Saltis, MN; Critchlow, C; Smith, JA	JOURNAL OF CREATIVITY IN MENTAL HEALTH		2019	14	3	381	390		10.1080/15401383.2019.1624995	3		0	0	0	0	0	0	0	0	0	0	0	0	0	0	0	0	0	0	0	0	0	0	0	0	0	0	0	0	2	1	0	0	0	0	0	0
214	Employees' communication attitudes and dislike for working in a group	Madlock, PE; Kennedy-Lightsey, CD; Myers, SA	PSYCHOLOGICAL REPORTS	DEC	2007	101	3	1037	1040		10.2466/PR0.101.4.1037-1040	3		0	0	0	0	0	0	0	0	0	0	0	0	0	0	0	0	0	0	0	0	0	0	0	0	0	0	0	0	0	0	0	0	0	0	0	0
228	Fragile knowledge and conflicting evidence: what effects do contiguity and personal characteristics of museum visitors have on their processing depth?	Gruninger, R; Specht, I; Lewalter, D; Schnotz, W	EUROPEAN JOURNAL OF PSYCHOLOGY OF EDUCATION	JUN	2014	29	2	215	238		10.1007/s10212-013-0195-0	3		0	0	0	0	0	0	0	0	0	0	0	0	0	0	0	0	0	0	0	0	0	0	0	1	0	0	0	0	0	1	1	0	0	0	0	1
233	PSYCHOLOGICAL CHARACTERISTICS OF THE LITERARY GENIUS	HALE, CS	JOURNAL OF HUMANISTIC PSYCHOLOGY	SUM	1995	35	3	113	134		10.1177/00221678950353006	3		0	0	0	0	0	0	0	0	0	0	0	0	0	0	0	0	0	0	0	0	0	0	0	0	0	0	0	0	0	0	0	0	0	0	0	0
273	The Dark Side of High-Fliers: The Dark Triad, High-Flier Traits, Engagement, and Subjective Success	Furnham, A; Treglown, L	FRONTIERS IN PSYCHOLOGY	APR 27	2021	12				647676	10.3389/fpsyg.2021.647676	3		0	0	0	0	0	0	0	0	0	0	0	0	0	0	0	0	0	0	0	0	0	0	0	0	0	0	0	0	0	0	0	0	0	0	0	0
282	New Instructional Approach for Fostering Generic and Professional Competences: Case Study of the Project and Problem Based Learning Engineering Practice Course	Bozic, M; Certic, JD; Vukelic, M; Cizmic, S	INTERNATIONAL JOURNAL OF ENGINEERING EDUCATION		2018	34	5	1581	1591			3		0	0	0	0	0	0	0	0	0	0	0	0	0	0	0	0	0	0	0	0	0	0	0	0	0	0	0	0	0	0	0	0	0	0	0	0
286	Foreign bodies: Is it feasible to develop tolerance for ambiguity among medical students through Equine-Facilitated learning?	Liou, KT; Jamorabo, DS; Geha, RM; Crawford, CM; George, P; Schiffman, FJ	MEDICAL TEACHER	AUG 3	2019	41	8	960	962		10.1080/0142159X.2019.1578876	3		0	0	0	0	0	0	0	0	0	0	0	0	0	0	0	0	0	0	0	0	0	0	0	0	0	0	0	0	0	0	0	0	0	0	0	0
335	When and how does counterfactual thinking prevent catastrophes and foster group decision accuracy	Tripathi, M; Srivastava, BN	INTERNATIONAL JOURNAL OF CONFLICT MANAGEMENT		2016	27	2	249	274		10.1108/IJCMA-02-2015-0008	3		0	0	0	0	0	0	0	0	0	0	0	0	0	0	0	0	0	0	0	0	0	0	0	0	0	0	0	0	0	0	0	0	0	0	0	0
347	Visual arts in the clinical clerkship: a pilot cluster-randomized, controlled trial	Strohbehn, GW; Hoffman, SJK; Tokaz, M; Houchens, N; Slavin, R; Winter, S; Quinn, M; Ratz, D; Saint, S; Chopra, V; Howell, JD	BMC MEDICAL EDUCATION	DEC 30	2020	20	1			481	10.1186/s12909-020-02386-w	3		0	0	0	0	0	0	0	0	0	0	0	0	0	0	0	0	0	0	0	0	0	0	0	0	0	0	0	0	0	0	0	0	0	0	0	0
138	The Roles of Spiritual Well-being and Tolerance of Uncertainty in Prediction of Happiness in Elderly	Khodarahimi, S; Ghadampour, E; Karami, A	ANALES DE PSICOLOGIA	MAY-SEP	2021	37	2	371	377		10.6018/analesps.446871	2		0	0	0	0	0	0	0	0	0	0	0	0	0	0	0	0	0	0	0	0	0	0	0	0	0	0	0	0	0	0	0	0	0	0	0	0
150	Ambiguity Tolerance Toward Nonbinary Sexuality Concepts: Evidence from British Newspapers	Bryson, K; Soligo, C; Sommer, V	JOURNAL OF BISEXUALITY		2019	18	4	446	477		10.1080/15299716.2018.1495591	2		0	0	0	0	0	0	0	0	0	0	0	0	0	0	0	0	0	0	0	0	0	0	0	0	0	0	0	0	0	0	0	0	0	0	0	0
151	Relationships of managers' entrepreneurial perception and internationalization speed in small and medium-sized enterprises (SMEs)	Saghebi, S; Alizadeh, A; Mohammadzaheri, M; Habibisenobari, T	JOURNAL OF GLOBAL ENTREPRENEURSHIP RESEARCH	MAR 4	2019	9	1			28	10.1186/s40497-019-0151-9	2		0	0	0	0	0	0	0	0	0	0	0	0	0	0	0	0	0	0	0	0	0	0	0	0	0	0	0	0	0	0	0	0	0	0	0	0
190	Ambiguity tolerance among medical students and its relationship with personality and participation in the mentoring program: A cross-sectional study	Nakhostin-Ansari, A; Maghbouli, N; Shayestefar, M	ANNALS OF MEDICINE AND SURGERY	FEB	2021	62		425	430		10.1016/j.amsu.2021.01.068	2		0	0	0	0	0	0	0	0	0	0	0	0	0	0	0	0	0	0	0	0	0	0	0	0	0	0	0	0	0	0	0	0	0	0	0	0
210	Exploring predictors of translation performance	Ghobadi, M; Khosroshahi, S; Giveh, F	TRANSLATION & INTERPRETING-THE INTERNATIONAL JOURNAL OF TRANSLATION AND INTERPRETING		2021	13	2	65	78		10.12807/ti.113202.2021.a04	2		0	0	0	0	0	0	0	0	0	0	0	0	0	0	0	0	0	0	0	0	0	0	0	2	0	0	0	0	0	0	0	0	0	0	0	1
211	INTERROGATING BOUNDARIES AGAINST ANIMALS AND MACHINES: HUMAN SPECIESISM IN BRITISH NEWSPAPERS	Bryson, K; Soligo, C; Sommer, V	JOURNAL OF POSTHUMAN STUDIES-PHILOSOPHY TECHNOLOGY MEDIA		2020	4	2	129	165		10.5325/jpoststud.4.2.0129	2		0	0	0	0	1	1	0	0	0	0	0	0	0	0	0	0	0	0	0	0	0	0	0	0	0	1	0	0	0	0	0	0	0	0	0	2
221	U.S. VETERANS AS EMERGING ENTREPRENEURS: SELF-EFFICACY, INTENTIONS AND CHALLENGES	Cater, JJ; Young, M	JOURNAL OF DEVELOPMENTAL ENTREPRENEURSHIP	JUN	2020	25	2			2050012	10.1142/S1084946720500120	2		0	0	0	0	0	0	0	0	0	0	0	0	0	0	0	0	0	0	0	0	0	0	0	0	0	0	0	0	0	0	0	0	0	0	0	0
226	Analysis of Relationship Elements in Pedagogy	Krajncan, M; Bajzelj, B	NEW EDUCATIONAL REVIEW		2009	17	1	135	153			2		0	0	0	0	0	0	0	0	0	0	0	0	0	0	0	0	0	0	0	0	0	0	0	0	0	0	0	0	0	0	0	0	0	0	0	0
250	Attitudes and opinions about refugees in germany - correlates with conspiracy and political mindsets	Molz, G; Stiller, M	CURRENT PSYCHOLOGY	MAY	2021	40	5	2201	2210		10.1007/s12144-018-0108-0	2		0	0	0	0	0	0	0	0	0	0	0	0	0	0	0	0	0	0	0	0	0	2	0	1	0	0	0	0	0	0	0	0	0	0	0	0
268	Becoming culturally agile: Effectively varying contextual responses through international experience and cross-cultural competencies	Caligiuri, P; Caprar, DV	INTERNATIONAL JOURNAL OF HUMAN RESOURCE MANAGEMENT		2022						10.1080/09585192.2022.2083918	2		0	0	0	0	0	0	0	0	0	0	0	0	0	0	0	0	0	0	0	0	0	0	0	0	0	0	0	0	0	0	0	0	0	0	0	0
274	Negative Capability, Heuristics and Supervision	Yerushalmi, H	BRITISH JOURNAL OF PSYCHOTHERAPY	MAY	2019	35	2	290	304		10.1111/bjp.12458	2		0	0	0	0	0	0	0	0	0	0	0	0	0	0	0	0	0	0	0	0	0	0	0	0	0	0	0	0	0	0	0	0	0	0	0	0
280	On kitsch and kic: Comparing kitsch concepts from Bavaria, Serbia and Slovenia	Ortlieb, SA; Stojilovic, I; Rutar, D; Fischer, UC; Carbon, CC	PSIHOLOGIJA		2017	50	3	357	381		10.2298/PSI1703357O	2		0	0	0	0	0	0	0	0	0	0	0	0	0	0	0	0	0	0	0	0	0	0	0	0	0	0	0	0	0	0	0	0	0	0	0	0
303	Exogenous determinants of entrepreneurial intuition and the mediatory role of psychological capital among potential youth entrepreneurs	Umukoro, OS; Okurame, DE	JOURNAL OF GLOBAL ENTREPRENEURSHIP RESEARCH	DEC	2017	7	1			19	10.1186/s40497-017-0078-y	2		0	0	0	0	0	0	0	0	0	0	0	0	0	0	0	0	0	0	0	0	0	0	0	0	0	0	0	0	0	0	0	0	0	0	0	0
317	Ethics in times of physical distancing: virtual training of ethical competences	Michl, S; Katsarov, J; Krug, H; Rogge, A; Eichinger, T	GMS JOURNAL FOR MEDICAL EDUCATION		2021	38	1			Doc28	10.3205/zma001424	2		0	0	0	0	0	0	0	0	0	0	0	0	0	0	0	0	0	0	0	0	0	0	0	0	0	0	0	0	0	0	0	0	0	0	0	0
330	The effect of Islamic culture's constituents on decision-making	Alavi, SA; Azizi, M	JOURNAL OF ISLAMIC MARKETING	JAN 12	2021	12	1	166	179		10.1108/JIMA-10-2018-0192	2		0	0	0	0	0	0	0	0	0	0	0	0	0	0	0	0	0	0	0	0	0	0	0	0	0	0	0	0	0	0	0	0	0	0	0	0
332	The personalities of most medical students are suited to rural practice: Implications for rural education program recruitment	Eley, DS; Cloninger, CR; Power, DV; Brooks, KD	MEDICAL TEACHER	OCT 3	2019	41	10	1160	1167		10.1080/0142159X.2019.1623388	2		0	0	0	0	0	0	0	0	0	0	0	0	0	0	0	0	0	0	0	0	0	0	0	0	0	0	0	0	0	0	0	0	0	0	0	0
349	Perceptions and tolerance of uncertainty: relationship to trust in COVID-19 health information and vaccine hesitancy	Gillman, AS; Scharnetzki, L; Boyd, P; Ferrer, RA; Klein, WMP; Han, PKJ	JOURNAL OF BEHAVIORAL MEDICINE		2022						10.1007/s10865-022-00302-9	2		0	0	0	0	0	0	0	0	0	0	0	0	0	0	0	0	0	0	0	0	0	0	0	0	0	0	0	0	0	0	0	0	0	0	0	0
359	Informational Behavior in the COVID-19 Pandemic: Psychological Predictors	Vasilievna, GA; Vladimirovna, AI	INTERNATIONAL JOURNAL OF COGNITIVE RESEARCH IN SCIENCE ENGINEERING AND EDUCATION-IJCRSEE		2020	8		59	67		10.23947/2334-8496-2020-8-SI-59-67	2		0	0	0	0	0	0	0	0	0	0	0	0	0	0	0	0	0	0	0	0	0	0	0	0	0	0	0	0	0	0	0	0	0	0	0	0
361	Attitudes towards Ambiguity in Japanese Healthy Volunteers	Enoki, H; Koda, M; Saito, S; Nishimura, S; Kondo, T	CURRENT PSYCHOLOGY	DEC	2018	37	4	913	923		10.1007/s12144-017-9569-9	2		0	0	0	0	0	0	0	0	0	0	0	0	0	0	0	0	0	0	0	0	0	0	0	0	0	0	0	0	0	0	0	0	0	0	0	0
363	What Characteristics Help Entrepreneurs 'Make It' Early on in Their Entrepreneurial Careers? Findings of a Regional Study from Romania	Baciu, EL; Virga, D; Lazar, TA	SUSTAINABILITY	JUN	2020	12	12			5028	10.3390/su12125028	2		0	0	0	0	0	0	0	0	0	0	0	0	0	0	0	0	0	0	0	0	0	0	0	0	0	0	0	0	0	0	0	0	0	0	0	0
369	Fostering uncertainty tolerance in anatomy education: Lessons learned from how humanities, arts and social science (HASS) educators develop learners' uncertainty tolerance	Lazarus, MD; Gouda-Vossos, A; Ziebell, A; Brand, G	ANATOMICAL SCIENCES EDUCATION		2022						10.1002/ase.2174	2		0	0	0	0	0	0	0	0	0	0	0	0	0	0	0	0	0	0	0	0	0	0	0	0	0	0	0	0	0	0	0	0	0	0	0	0
372	Robot Voices in Daily Life: Vocal Human-Likeness and Application Context as Determinants of User Acceptance	Schreibelmayr, S; Mara, M	FRONTIERS IN PSYCHOLOGY	MAY 13	2022	13				787499	10.3389/fpsyg.2022.787499	2		0	0	0	0	0	0	0	0	0	0	0	0	0	0	0	0	0	0	0	0	0	0	0	0	0	0	0	0	0	0	0	0	0	0	0	0
17	Tolerance of ambiguity: Text analytic vs self-report measures in two nonclinical groups	Leichsenring, F; Steuernagel, E; Steuernagel, J; Meyer, HA	PERCEPTUAL AND MOTOR SKILLS	JUN	2007	104	3	855	869		10.2466/PMS.104.3.855-869	1		0	0	0	0	0	0	0	0	0	0	0	0	0	0	0	0	0	0	0	0	0	0	0	0	0	0	0	0	0	0	0	0	0	0	0	0
19	Association between regional white and gray matter volume and ambiguity tolerance: Evidence from voxel-based morphometry	Tong, DD; Yang, WJ; Zhang, QL; Li, WF; Wei, DT; Che, XW; Zhang, M; Hitchman, G; Qiu, J; Liu, YJ; Cao, GK	PSYCHOPHYSIOLOGY	AUG	2015	52	8	983	989		10.1111/psyp.12433	1		0	0	0	0	0	0	0	0	0	0	0	0	0	0	0	0	0	0	0	0	0	0	0	0	0	0	0	0	0	0	0	0	0	0	0	0
26	Obstetrician cognitive and affective skills in a diverse academic population	Yee, LM; Grobman, WA	BMC MEDICAL EDUCATION	MAY 10	2016	16				138	10.1186/s12909-016-0659-4	1		0	0	0	0	0	0	0	0	0	0	0	0	0	0	0	0	0	0	0	0	0	0	0	0	0	0	0	0	0	0	0	0	0	0	0	0
27	TOLERANCE OF UNCERTAINTY AND AMBIGUITY OF THE SITUATION AND ANXIETY AS A STATE AND AS A FEATURE	Bokuniewicz, S	JOURNAL OF EDUCATION CULTURE AND SOCIETY		2020	11	2	224	236			1		0	0	0	0	0	0	0	0	0	0	0	0	0	0	0	0	0	0	0	1	1	1	3	0	2	2	1	2	2	1	1	0	1	2	4	5
49	Coping with academic stress: Ambiguity and uncertainty tolerance in college students	Paralkar, U; Knutson, D	JOURNAL OF AMERICAN COLLEGE HEALTH		2021						10.1080/07448481.2021.1965148	1		0	0	0	0	0	0	0	0	0	0	0	0	0	0	0	0	0	0	0	0	0	0	0	0	0	0	0	0	0	0	0	0	0	0	0	0
54	Tolerance of ambiguity and the perception of UFOs	Houran, J	PERCEPTUAL AND MOTOR SKILLS	DEC	1997	85	3	973	974		10.2466/pms.1997.85.3.973	1		0	0	0	0	0	0	0	0	0	0	0	0	0	0	0	0	0	0	0	0	0	0	0	2	1	4	3	3	1	2	1	1	2	0	0	3
94	The Structural Relationship among Career-Related Mentoring, Ambiguity Tolerance, and Job Search Effort and Behavior of Korean College Students	Kwon, Y; Kim, JY; Keane, A	SUSTAINABILITY	NOV	2020	12	21			8834	10.3390/su12218834	1		0	0	0	0	0	0	0	0	0	0	0	0	0	0	0	0	0	0	0	0	0	0	0	0	0	0	0	0	0	0	0	0	0	0	0	0
100	Exploring non-users' intention to adopt ride-sharing services: Taking into account increased risks due to the COVID-19 pandemic among other factors	Zhang, WQ; Liu, LL	TRANSPORTATION RESEARCH PART A-POLICY AND PRACTICE	APR	2022	158		180	195		10.1016/j.tra.2022.03.004	1		0	0	0	0	0	0	0	0	0	0	0	0	0	0	0	0	0	2	0	0	1	0	0	1	0	2	0	0	0	1	0	0	1	1	1	0
115	Creativity and ambiguity tolerance	Charness, G; Grieco, D	ECONOMICS LETTERS	SEP	2022	218				110720	10.1016/j.econlet.2022.110720	1		0	0	0	0	0	0	0	0	0	0	0	0	0	0	0	0	0	0	1	2	0	0	1	0	2	1	1	0	0	1	1	0	0	0	0	0
123	Measurement of second language anxiety in the Target language environment: The Japanese language anxiety scale - Test construction, reliability, and validity	Motoda, S	JAPANESE JOURNAL OF EDUCATIONAL PSYCHOLOGY	DEC	2000	48	4	422	432		10.5926/jjep1953.48.4_422	1		0	0	0	0	0	0	0	0	0	0	0	0	0	0	0	0	0	0	0	0	0	0	0	0	0	0	0	0	0	0	0	0	0	0	0	0
130	A Review of the Relationship Between EFL Teachers' Academic Buoyancy, Ambiguity Tolerance, and Hopelessness	Huang, SY	FRONTIERS IN PSYCHOLOGY	MAR 1	2022	13				831258	10.3389/fpsyg.2022.831258	1		0	0	0	0	0	0	0	0	0	0	0	0	0	0	0	0	0	0	0	0	0	0	0	0	0	0	0	0	0	0	0	0	0	0	0	0
131	Role of mentoring in career adaptability and ambiguity tolerance of potential Nigerian entrepreneurs: the moderating effect of age	Umukoro, OS; Okurame, DE	JOURNAL OF GLOBAL ENTREPRENEURSHIP RESEARCH	DEC	2018	8	1			33	10.1186/s40497-018-0118-2	1		0	0	0	0	0	0	0	0	0	0	0	0	0	0	0	0	0	0	0	0	0	0	0	0	0	0	0	0	0	0	0	0	0	0	0	1
172	Reflective thinking, ambiguity tolerance, and knowledge sharing: application of the motivation-opportunity-ability framework	Endres, ML; Chowdhury, SK	JOURNAL OF WORKPLACE LEARNING	OCT 12	2022	34	8	707	724		10.1108/JWL-01-2022-0004	1		0	0	0	0	0	0	0	0	0	0	0	0	0	0	0	0	0	0	0	0	0	0	0	0	0	0	0	0	0	0	0	0	0	0	0	0
176	Impact of ambiguity tolerance and tertiary education on professional judgment	Han, YY; Chand, P; Mala, R	ACCOUNTING FORUM		2019	43	4	426	447		10.1080/01559982.2019.1569813	1		0	0	0	0	0	0	0	0	0	0	0	0	0	0	0	0	0	0	0	0	0	0	0	0	0	3	0	1	0	0	0	0	1	0	1	1
187	Cultivating ambiguity tolerance through mindfulness: An induction randomized controlled trial	Spinelli, C; Ibrahim, M; Khoury, B	CURRENT PSYCHOLOGY		2022						10.1007/s12144-021-02597-4	1		0	0	0	0	0	0	0	0	0	0	0	0	0	0	0	0	0	0	0	0	0	0	0	0	0	0	0	0	0	0	0	0	0	0	0	0
188	Psychological and Electrophysiological Correlates of Word Learning Success	Mkrtychian, NA; Kostromina, SN; Gnedykh, DS; Tsvetova, DM; Blagovechtchenski, ED; Shtyrov, YY	PSYCHOLOGY IN RUSSIA-STATE OF THE ART		2021	14	2	171	192		10.11621/pir.2021.0211	1		0	0	0	0	0	0	0	0	0	0	0	0	0	0	0	0	0	0	0	0	0	0	0	0	0	0	0	0	0	0	0	0	0	0	0	0
195	The impact of organizational and personnel changes on a college-school partnership vision	Ronen, I	TEACHER DEVELOPMENT		2018	22	5	668	684		10.1080/13664530.2018.1473288	1		0	0	0	0	0	0	0	0	0	0	0	0	0	0	0	0	0	0	0	0	0	0	0	0	0	0	0	0	0	1	0	0	0	0	0	0
203	The Review on the Role of Ambiguity of Tolerance and Resilience on Students' Engagement	Yu, M; Wang, HL; Xia, GP	FRONTIERS IN PSYCHOLOGY	JAN 13	2022	12				828894	10.3389/fpsyg.2021.828894	1		0	0	0	0	0	0	0	0	0	0	0	0	0	0	0	0	0	0	0	0	0	0	0	0	0	0	0	0	0	0	0	0	0	0	0	0
208	Tolerance of Ambiguity in Nursing Academia	Pressler, JL; Kenner, CA	NURSE EDUCATOR	JUL-AUG	2010	35	4	139	140		10.1097/NNE.0b013e3181e33813	1		0	0	0	0	0	0	0	0	0	0	0	0	0	0	0	0	0	0	0	0	0	0	0	0	0	0	0	0	0	0	0	0	0	0	0	0
247	Power and Language in Medical Education	Doobay-Persaud, A; Ngongo, W; Whitfield, S; Saffran, L	JOURNAL OF HEALTH CARE FOR THE POOR AND UNDERSERVED	NOV	2020	31	4	120	127		10.1353/hpu.2020.0143	1		0	0	0	0	0	0	0	0	0	0	0	0	0	0	0	0	0	0	0	0	0	0	0	0	0	0	0	0	0	0	0	0	0	0	1	1
248	Effects of attitudes towards ambiguity on subclinical depression and anxiety in healthy individuals	Enoki, H; Koda, M; Nishimura, S; Kondo, T	HEALTH PSYCHOLOGY OPEN	APR 5	2019	6	1			2055102919840619	10.1177/2055102919840619	1		0	0	0	0	0	0	0	0	0	0	0	0	0	0	0	0	0	0	0	0	0	0	0	0	0	0	0	0	0	1	0	0	0	0	1	0
269	When arts meets enterprise: Transdisciplinarity, student identities, and EAP	Harvey, S; Stocks, P	LONDON REVIEW OF EDUCATION	MAR	2017	15	1	50	62		10.18546/LRE.15.1.05	1		0	0	0	0	0	0	0	0	0	0	0	0	0	0	0	0	0	0	0	0	0	0	0	0	0	0	0	0	0	0	0	0	0	0	0	0
309	RISK INTELLIGENCE SCALE AND ITS RELATIONSHIP WITH RISK READINESS AND EMOTIONAL INTELLIGENCE	Kornilova, TV; Pavlova, EM	KONSULTATIVNAYA PSIKHOLOGIYA I PSIKHOTERAPIYA-COUNSELING PSYCHOLOGY AND PSYCHOTHERAPY		2020	28	4	59	78		10.17759/cpp.2020280404	1		0	0	0	0	0	0	0	0	0	0	0	0	0	0	0	0	0	0	0	0	0	0	0	0	0	0	0	0	0	0	0	0	0	0	0	0
312	Fear Attachment as a Predictor for Mental Inflexibility. Hypothesis on Neural Bases	Gawda, B	NEUROQUANTOLOGY	DEC	2017	15	4	93	100		10.14704/nq.2017.15.4.1081	1		0	0	0	0	0	0	0	0	0	0	0	0	0	0	0	0	0	0	0	0	0	0	0	0	0	0	0	0	0	0	0	0	0	0	0	0
321	Right by your side? - the relational scope of health and wellbeing as congruence, complement and coincidence	Pelters, P	INTERNATIONAL JOURNAL OF QUALITATIVE STUDIES ON HEALTH AND WELL-BEING	JAN 1	2021	16	1			1927482	10.1080/17482631.2021.1927482	1		0	0	0	0	0	0	0	0	0	0	0	0	0	0	0	0	0	0	0	0	0	0	0	0	0	0	0	0	0	0	0	0	0	0	0	0
351	Confirmation Bias Affects Estimation of Blood Loss and Amniotic Fluid Volume: A Randomized Simulation-Based Trial	Atallah, F; Moreno-Jackson, R; McLaren, R; Fisher, N; Weedon, J; Jones, S; Minkoff, H	AMERICAN JOURNAL OF PERINATOLOGY	OCT	2021	38	12	1277	1280		10.1055/s-0040-1712167	1		0	0	0	0	0	0	0	0	0	0	0	0	0	0	0	0	0	0	0	0	0	0	0	0	0	0	0	0	0	0	0	0	0	0	0	0
355	Well-being and Career Decision-making Difficulties Among Master's Students: A Simultaneous Multi-Equation Modeling	Mohammed, Z; Kumar, S; Padakannaya, P	COGENT PSYCHOLOGY	DEC 31	2021	8	1			1996700	10.1080/23311908.2021.1996700	1		0	0	0	0	0	0	0	0	0	0	0	0	0	0	0	0	0	0	0	0	0	0	0	0	0	0	0	0	0	0	0	0	0	0	0	0
371	To debate or not to debate? Examining the contribution of debating when studying medical ethics in small groups	Amar-Gavrilman, N; Bentwich, ME	BMC MEDICAL EDUCATION	FEB 20	2022	22	1			114	10.1186/s12909-022-03124-0	1		0	0	0	0	0	0	0	0	0	0	0	0	0	0	0	0	0	0	0	0	0	0	0	0	0	0	0	0	0	0	0	0	0	0	0	0
2	The Inner and the Outer Foreign Territory- A Qualitative Study Measuring Ambiguity Tolerance Within Young Muslims Living in Germany	Barth, L; Kaiser, P; Tuncel-Langbehn, G; Ruettner, B; Goetzmann, L	JOURNAL OF INTERNATIONAL MIGRATION AND INTEGRATION		2022						10.1007/s12134-022-00956-z	0		0	0	0	0	0	0	0	0	0	0	0	0	0	0	0	0	0	0	0	0	0	0	0	0	0	0	0	0	0	0	0	0	0	0	0	0
4	EXAMINING AMBIGUITY TOLERANCE IN THE DOMAIN OF EFL READING COMPREHENSION	Shirzadi, G; Moradan, A	MODERN JOURNAL OF LANGUAGE TEACHING METHODS	JAN	2017	7	1	344	350			0		0	0	0	0	0	0	0	0	0	0	0	0	0	0	0	0	0	0	0	0	0	0	0	0	0	0	0	0	0	0	0	0	0	0	0	0
15	The Role of Ambiguity Tolerance and Enthusiasm on Chinese University Teachers' Burnout	Yang, Y; Xie, J	FRONTIERS IN PSYCHOLOGY	JUN 23	2022	13				910598	10.3389/fpsyg.2022.910598	0		0	0	0	0	0	0	0	0	0	0	0	0	0	0	0	0	0	0	0	0	0	0	0	0	0	0	0	0	0	0	0	0	0	0	0	0
16	How Meaning Is Made: Ambiguity Tolerance as a Central, Operationalizable Concept for Psychotherapy Integration	Gard, DE; Leung, LN	INTERNATIONAL JOURNAL OF INTEGRATIVE PSYCHOTHERAPY		2020	11		97	123			0		0	0	0	0	0	0	0	0	0	0	0	0	0	0	0	0	0	0	0	0	0	0	0	0	0	0	0	1	0	1	1	5	5	4	9	5
18	The comparison of ambiguity, loneliness feeling and responsibility tolerance among the children of single child and multi child families	Mirhosseini, HS; Javid, ZR	LIFE SCIENCE JOURNAL-ACTA ZHENGZHOU UNIVERSITY OVERSEAS EDITION		2013	10	1	695	702			0		0	0	0	0	0	0	0	0	0	0	0	0	0	0	0	0	0	0	0	0	0	0	0	0	0	0	0	0	0	0	0	0	0	0	0	1
24	Mixed emotions and credence service use: insights from at-risk gamblers	De Vos, S; Crouch, R; Quester, P; Ilicic, J	JOURNAL OF SERVICES MARKETING	OCT 6	2021	35	6	740	754		10.1108/JSM-07-2020-0308	0		0	0	0	0	0	0	0	0	0	0	0	0	0	0	0	0	0	0	0	0	0	0	0	0	0	0	0	0	0	0	0	2	3	1	4	3
31	Tolerance of ambiguity and its significance for learning in situated learning conditions	Hartinger, A; Folling-Albers, M; Mortl-Hafizovic, D	PSYCHOLOGIE IN ERZIEHUNG UND UNTERRICHT		2005	52	2	113	126			0		0	0	0	0	0	0	0	0	0	0	0	0	0	0	0	0	0	0	0	0	0	0	0	0	0	0	0	0	0	0	0	0	0	0	1	1
32	The comparison of ambiguity, loneliness feeling and responsibility tolerance among the children of single child and multi child families	Mirhosseini, HS; Javid, ZR	LIFE SCIENCE JOURNAL-ACTA ZHENGZHOU UNIVERSITY OVERSEAS EDITION		2013	10	1	3089	3095			0		0	0	0	0	0	0	0	0	0	0	0	0	0	0	0	0	0	0	0	0	0	0	0	0	0	0	0	0	0	0	3	10	3	2	4	6
41	An Investigation Into the Interplay Between Chinese EFL Teachers' Emotional Intelligence, Ambiguity Tolerance, and Work Engagement	Yang, N	FRONTIERS IN PSYCHOLOGY	JUL 13	2022	13				929933	10.3389/fpsyg.2022.929933	0		0	0	0	0	0	0	0	0	0	0	0	0	0	0	0	0	0	0	0	0	0	0	0	0	0	0	0	0	0	0	1	5	3	10	1	3
47	Ambiguity Tolerance Can Improve through Poetry Appreciation and Creation	Hitsuwari, J; Nomura, M	JOURNAL OF CREATIVE BEHAVIOR		2022						10.1002/jocb.574	0		0	0	0	0	0	0	0	0	0	0	0	0	0	0	0	0	0	0	0	0	0	0	0	0	0	0	0	0	0	0	0	0	0	0	0	1
50	Multilingualism and Affective Attitudes: The Sociocognitive Profiles of First-Year Learners of L2 German	Ruck, J	UNTERRICHTSPRAXIS-TEACHING GERMAN	SEP	2020	53	2	210	228		10.1111/tger.12137	0		0	0	0	0	0	0	0	0	0	0	0	0	0	0	0	0	0	0	0	0	0	0	0	0	0	0	0	0	0	0	0	0	0	0	0	0
56	Developing causal model of occupational stress for English language teachers based on ambiguity tolerance and difficulty in emotion regulation: The mediating role of marital conflict	Yousefi, N; Moradi-Joz, R; Eyni, S	CURRENT PSYCHOLOGY		2022						10.1007/s12144-022-03991-2	0		0	0	0	0	0	0	0	0	0	0	0	0	0	0	0	0	0	0	0	0	0	0	0	0	0	0	0	0	0	0	0	0	0	0	0	0
59	Tolerance of Ambiguity and Cultural Differences	De Vries, HB; Zenasni, F; Lubart, T	INTERNATIONAL JOURNAL OF PSYCHOLOGY	JUL	2016	51		454	454			0		0	0	0	0	0	0	0	0	0	0	0	0	0	0	0	0	0	0	0	0	0	0	0	0	0	0	0	0	1	2	1	4	0	1	1	5
65	Relationship between Financial Literacy, Propensity to Take Risk and Tolerance of Ambiguity: A Research on Western Mediterranean Entrepreneurs	Kiran, F; Bozkurt, OC	ESKISEHIR OSMANGAZI UNIVERSITESI IIBF DERGISI-ESKISEHIR OSMANGAZI UNIVERSITY JOURNAL OF ECONOMICS AND ADMINISTRATIVE SCIENCES	DEC	2020	15	3	1203	1222			0		0	0	0	0	0	0	0	0	0	0	0	0	0	0	0	0	0	0	0	0	0	0	0	0	0	0	0	0	0	0	0	0	0	0	0	0
66	The Relationships Between Cortical Activity while Observing Images Featuring Different Degrees of Ambiguity and Ambiguity Tolerance	Mazhirina, KG; Dzhafarova, OA; Kozlova, LI; Pervushina, ON; Fedorov, AA; Bliznyuk, MV; Khoroshilov, BM; Savelov, AA; Petrovskii, ED; Shtark, MB	BULLETIN OF EXPERIMENTAL BIOLOGY AND MEDICINE	AUG	2020	169	4	421	425		10.1007/s10517-020-04900-y	0		0	0	0	0	0	0	0	0	0	0	0	0	0	0	0	0	0	0	0	0	0	0	0	0	0	0	0	0	0	1	0	2	4	2	2	1
74	Increasing Students' Tolerance of Ambiguity: The Need for Caution Reply	Wayne, S; Dellmore, D; Kalishman, S	ACADEMIC MEDICINE	JUL	2012	87	7	835	835		10.1097/ACM.0b013e3182586bdd	0		0	0	0	0	0	0	0	0	0	0	0	0	0	0	0	0	0	0	0	0	0	0	0	0	0	0	0	0	0	0	0	0	0	0	0	0
82	AMBIGUITY TOLERANCE IN STUDENTS ENTERING MEDICAL SCHOOL (SHIRAZ-2006)	Firoozabadi, A; Bahredar, MJ	EUROPEAN PSYCHIATRY		2011	26						0		0	0	0	0	0	0	0	0	0	0	0	0	0	0	0	0	0	0	0	0	0	0	0	0	0	0	1	0	0	1	1	5	0	3	1	2
84	The new and the best: Ambiguity tolerance and creativity motivation	Stoycheva, K	INTERNATIONAL JOURNAL OF PSYCHOLOGY	JUN-AUG	2008	43	3-4	6	6			0		0	0	0	0	0	0	0	0	0	0	0	0	0	0	0	0	0	0	0	0	0	0	0	0	0	0	0	0	0	0	0	0	0	0	0	0
85	Ambiguity tolerance as indicator for diagnosis of a personality disorder	Mager, T; Linke, W; Stenneken, P; Bleiziffer, U	NERVENARZT	NOV	2007	78		196	196			0		0	0	0	0	0	0	0	0	0	0	0	0	0	0	0	0	0	0	0	0	0	0	0	0	0	0	0	0	0	0	0	0	0	0	1	0
87	Algorithmic Decision-Making, Ambiguity Tolerance and the Question of Meaning	Herzog, L	DEUTSCHE ZEITSCHRIFT FUR PHILOSOPHIE	APR	2021	69	2	197	213		10.1515/dzph-2021-0016	0		0	0	0	0	0	0	0	0	0	0	0	0	0	0	0	0	0	0	0	0	0	0	0	0	0	0	0	0	0	0	0	0	1	1	1	3
91	Tolerance of ambiguity as a predictor of cognitive complexity of mental representations in paranoid schizophrenia	Sokolova, ET; Andreyuk, K; Pechnikova, LS; Ryzhov, A	EUROPEAN PSYCHIATRY	APR	2019	56		S513	S514			0		0	0	0	0	0	0	0	0	0	0	0	0	0	0	0	0	0	0	0	0	0	0	0	0	0	0	0	0	0	0	0	0	0	0	0	0
92	The Effectiveness of Group Intervention on Career Decision-making Ambiguity Tolerance	Hou, ZJ; Wang, J; Xu, MF	INTERNATIONAL JOURNAL OF PSYCHOLOGY	JUL	2016	51		268	269			0		0	0	0	0	0	0	0	0	0	0	0	0	0	0	0	0	0	0	0	0	0	0	0	0	0	0	0	0	0	0	0	0	0	0	0	1
95	The Effects of Field dependence/independence on Hypermedia Learning: A Moderating Effect of Tolerance of Ambiguity	Xu, L; Liu, HS	INTERNATIONAL JOURNAL OF PSYCHOLOGY	JUL	2016	51		519	519			0		0	0	0	0	0	0	0	0	0	0	0	0	0	0	0	0	0	0	0	0	0	0	0	0	0	1	1	0	0	0	0	0	0	0	1	3
97	Personality traits associated with the psychological burden on infertile women: tolerance of ambiguity, cognitive control, resilience	Kadota, T; Terada, S; Yoshioka, N; Habara, T; Hayashi, N	HUMAN REPRODUCTION		2012	27						0		0	0	0	0	0	0	0	0	0	0	0	0	0	0	0	0	0	0	0	0	0	0	0	0	0	0	0	0	0	0	0	0	0	0	0	0
98	RISK AND AMBIGUITY TOLERANCE AFFECTS PREFERENCE FOR IMPLEMENTATION OF SEPSIS BUNDLE IMPLEMENTATION	DiMeglio, M; Schreiber, J; Rai, K; Laudanski, K	CRITICAL CARE MEDICINE	JAN	2020	48						0		0	0	0	0	0	0	0	0	0	0	0	0	0	0	0	0	0	0	0	0	0	0	0	0	0	0	0	0	0	0	0	0	0	0	0	0
99	Is ambiguity tolerance an important factor that can distinguish between depression and anxiety?	Tomono, T	INTERNATIONAL JOURNAL OF PSYCHOLOGY	JUL	2016	51		913	913			0		0	0	0	0	0	0	0	0	0	0	0	0	0	0	0	0	0	0	0	0	0	0	0	0	0	0	0	0	0	0	0	0	0	0	1	4
102	The relationship between mixed emotions and psychological well-being: A possible role for ambiguity tolerance	Hattom, L	AUSTRALIAN PSYCHOLOGIST	DEC	2018	53		80	80			0		0	0	0	0	0	0	0	0	0	0	0	0	0	0	0	0	0	0	0	0	0	0	0	0	0	0	0	0	0	0	0	0	0	0	0	0
103	Relation of ambiguity tolerance to cognitive and affective needs: A cross cultural content analysis	Stoycheva, K; Lubart, T; Zenasni, F; Popova, K	INTERNATIONAL JOURNAL OF PSYCHOLOGY	JUN-AUG	2008	43	3-4	6	6			0		0	0	0	0	0	0	0	0	0	0	0	0	0	0	0	0	0	0	0	0	0	0	0	0	0	0	0	0	0	0	0	0	0	0	0	0
105	The 50 Shades of Gray's Anatomy: Anatomy Education as a Primer for Student Development of Tolerance of Ambiguity	Stephens, G; Rees, C; Lazarus, M	JOURNAL OF ANATOMY	APR	2020	236		55	55			0		0	0	0	0	0	0	0	0	0	0	0	0	0	0	0	0	0	0	0	0	0	0	0	0	0	0	0	0	0	1	1	0	1	2	0	1
108	The role of ambiguity tolerance in consumer perception of remanufactured products (vol 135, pg 781, 2012)	Hazen, BT; Overstreet, RE; Jones-Farmer, LA; Feild, HS	INTERNATIONAL JOURNAL OF PRODUCTION ECONOMICS	APR	2012	136	2	389	389		10.1016/j.ijpe.2012.01.030	0		0	0	0	0	0	0	0	0	0	0	0	0	0	0	0	0	0	0	0	0	0	0	0	0	0	0	0	0	0	0	0	0	0	0	0	0
113	Student's Categorization Activities in the Educational Process of Second Foreign Language Reading Comprehension	Stranovska, E; Ficzere, A; Hornickova, M	EUROPEAN JOURNAL OF CONTEMPORARY EDUCATION	MAR	2022	11	1	194	203		10.13187/ejced.2022.1.194	0		0	0	0	0	0	0	0	0	0	0	0	0	0	0	0	0	0	0	0	0	0	0	0	0	0	0	0	8	4	1	1	1	1	0	1	0
116	Ambiguity and uncertainty tolerance and psychological needs of medical students: A cross-sectional survey	Babenko, O; Lee, A	CLINICAL TEACHER	DEC	2022	19	6			e13523	10.1111/tct.13523	0		0	0	0	0	0	0	0	0	0	0	0	0	0	0	0	0	0	0	0	0	0	0	0	0	0	0	0	0	0	0	0	0	0	0	0	0
119	Effectiveness of a Problem-Based Learning Intervention on the Clinical Judgment Abilities and Ambiguity Tolerance of Baccalaureate Nursing Students During Simulation	McMahon, MA	NURSING RESEARCH	MAR-APR	2013	62	2	E39	E40			0		0	0	0	0	0	0	0	0	0	0	0	0	0	0	0	0	0	0	0	0	0	0	0	0	0	0	0	0	0	0	0	0	0	0	0	0
120	Investigating tolerance of ambiguity in novice and expert translators and interpreters: An exploratory study	Rosiers, A; Eyckmans, J	TRANSLATION & INTERPRETING-THE INTERNATIONAL JOURNAL OF TRANSLATION AND INTERPRETING		2017	9	2	52	66		10.12807/ti.109202.2017.a04	0		0	0	0	0	0	0	0	0	0	0	0	0	0	0	0	0	0	0	0	0	0	0	0	0	0	0	0	0	0	0	0	0	0	0	0	0
121	The effect of mindfulness-based stress reducing program on tolerance of ambiguity, rumination, and metacognitive awareness in infertile women	Emamchay, MH; Zabihi, R	BRITISH JOURNAL OF GUIDANCE & COUNSELLING		2021						10.1080/03069885.2021.1961209	0		0	0	0	0	0	0	0	0	0	0	0	0	0	0	0	0	0	0	0	0	0	0	0	0	0	0	0	0	0	0	0	0	0	0	0	0
127	CAREER ANXIETY AND ITS CORRELATES	Rathore, S; Jain, P	INTERNATIONAL JOURNAL OF EARLY CHILDHOOD SPECIAL EDUCATION		2022	14	5	3021	3027		10.9756/INTJECSE/V14I5.315	0		0	0	0	0	0	0	0	0	0	0	0	0	0	0	0	0	0	0	0	0	0	0	0	0	0	0	0	0	0	0	0	0	0	0	0	0
128	The neural basis of acceptance of uncertain situations: Relationship between ambiguity tolerance and the resting-state functional connectivity of the brain Functional connectivity of ambiguity tolerance	Liu, D; Sun, JZ; Ren, ZT; Yang, JH; Shi, BG; Qiu, J	CURRENT PSYCHOLOGY		2022						10.1007/s12144-022-02879-5	0		0	0	0	0	0	0	0	0	0	0	0	0	0	0	0	0	0	0	0	0	0	0	0	0	0	0	0	0	0	0	0	0	0	0	0	0
129	The in-depth discussion on the promotional activities of reference price indication after the domino effects of consumers' perceived value	Kung, CY; Hsieh, MY; Chen, YH	AFRICAN JOURNAL OF BUSINESS MANAGEMENT	APR 4	2011	5	7	2716	2722			0		0	0	0	0	0	0	0	0	0	0	0	0	0	0	0	0	0	0	0	0	0	0	0	0	0	0	0	0	0	0	0	0	0	0	0	0
133	Influence of Career Decision Ambiguity Tolerance Preference on Career Adaptability: The Role of Individual and Organizational Career Management	Zhou, J	PSYCHOLOGICAL REPORTS		2022					332941221092648	10.1177/00332941221092648	0		0	0	0	0	0	0	0	0	0	0	0	0	0	0	0	0	0	0	0	0	0	0	0	0	0	0	0	0	0	0	0	0	0	0	0	0
144	Controlling ambiguity: The illusion of control in choice under risk and ambiguity	Berger, A; Tymula, A	JOURNAL OF RISK AND UNCERTAINTY		2022						10.1007/s11166-022-09399-4	0		0	0	0	0	0	0	0	0	0	0	0	0	0	0	0	0	0	0	0	0	0	0	0	0	0	1	0	0	2	0	0	2	0	0	0	0
148	Tolerance of Ambiguity in Veterinary Students at the Beginning and End of a Second-year Clinical Pathology Course	Fernandez, NJ; Dickinson, RM; Burgess, H; Meachem, M	JOURNAL OF VETERINARY MEDICAL EDUCATION	DEC	2021	48	6	698	705		10.3138/jvme-2020-0032	0		0	0	0	0	0	0	0	0	0	0	0	0	0	0	0	0	0	0	0	0	0	0	0	0	0	0	0	0	0	0	0	2	0	1	0	2
149	Revisiting the Religious Openness Hypothesis in a Migration Context: The Case of Muslims with a Turkish Migration Background in Germany	Demmrich, S; Akce, H	JOURNAL OF EMPIRICAL THEOLOGY	JAN	2022	34	2	201	226		10.1163/15709256-12341425	0		0	0	0	0	0	0	0	0	0	0	0	0	0	0	0	0	0	0	0	0	0	0	0	0	0	0	0	0	0	0	0	0	0	0	0	0
157	Parental authority as a mediator between career decision-making self-efficacy, career decision ambiguity tolerance, and career choice of nursing students: A path analysis	Alboliteeh, M; Grande, RAN; Berdida, DJE; Villagracia, HN; Raguindin, SM; AlAbd, AMA	JOURNAL OF PROFESSIONAL NURSING	SEP-OCT	2022	42		178	186		10.1016/j.profnurs.2022.07.003	0		0	0	0	0	0	0	0	0	0	0	0	0	0	0	0	0	0	0	0	0	0	0	0	0	0	0	0	2	0	0	0	0	1	1	1	1
159	Selected poster presentations from the British Association of Applied Linguistics conference, Manchester Metropolitan University, August 2019 Desire for L1 support in the English as a foreign classroom: Exploring connections with L2 proficiency, L2 ambiguity tolerance, L2 learning motivation, and gender	Joyce, P; von Dietze, H; von Dietze, A; McMillan, B	LANGUAGE TEACHING	JUL	2020	53	3	387	390		10.1017/S0261444820000178	0		0	0	0	0	0	0	0	0	0	0	0	0	0	0	0	0	0	0	0	0	1	0	0	0	1	0	2	0	0	0	0	0	0	0	1	0
160	Tolerance of ambiguity, need for cognitive closure and feeling like a different person when speaking different languages	Krautz, AE	JOURNAL OF MULTILINGUAL AND MULTICULTURAL DEVELOPMENT		2021						10.1080/01434632.2021.1879091	0		0	0	0	0	0	0	0	0	0	0	0	0	0	0	0	0	0	0	0	0	0	0	0	0	0	0	0	0	0	0	0	0	0	0	0	0
162	The relationship between tolerance of ambiguity and multilingualism revisited	Wei, RN; Kang, YF; Wang, SJ	SYSTEM	JUL	2022	107				102798	10.1016/j.system.2022.102798	0		0	0	0	0	0	0	0	0	0	0	0	0	0	0	0	0	0	0	0	0	0	0	0	0	0	0	0	0	0	0	0	0	0	0	0	0
171	A longitudinal cohort study observed increasing perfectionism and declining resilience, ambiguity tolerance and calling during medical school which is not explained by student personality	Eley, DS; Leung, J; Cloninger, KM	BMC MEDICAL EDUCATION	NOV 12	2022	22	1			784	10.1186/s12909-022-03850-5	0		0	0	0	0	0	0	0	0	0	0	0	0	0	0	0	0	0	0	0	0	0	0	0	0	0	0	0	0	0	0	0	0	0	0	0	0
180	Role of Leadership Skills for Developing Digital Acumen in Information Technology Employees	Mutsuddi, I; Sinha, R	VISION-THE JOURNAL OF BUSINESS PERSPECTIVE	JUN	2022	26	2	243	253		10.1177/0972262920985955	0		0	0	0	0	0	0	0	0	0	0	0	0	0	0	0	0	0	0	0	0	0	0	0	0	2	0	0	0	0	1	0	0	1	0	0	0
184	Personal and socioeconomic factors affecting perceived knowledge of farmed fish	Hoque, MZ; Sultana, N; Haque, A; Foisal, MTM	JOURNAL OF AGRICULTURE AND FOOD RESEARCH	JUN	2022	8				100310	10.1016/j.jafr.2022.100310	0		0	0	0	0	0	0	0	0	0	0	0	0	0	0	0	0	0	0	0	0	0	0	0	0	0	0	0	0	0	0	0	0	0	0	0	0
199	Effectuation (EF) and Causation (CS) on Venture Performance and Entrepreneurs' Dispositions Affecting the Reliance on EF and CS	Yoon, JH; Cho, E	ENTREPRENEURSHIP RESEARCH JOURNAL		2021						10.1515/erj-2020-0054	0		0	0	0	0	0	0	0	0	0	0	0	0	0	0	0	0	0	0	0	0	0	0	0	0	0	0	0	0	0	0	0	0	0	0	0	0
200	A fly in the soup? The role of ambiguity in student assessment	Endres, ML; Milner, M; Camp, RR	INTERNATIONAL JOURNAL OF MANAGEMENT EDUCATION	NOV	2022	20	3			100679	10.1016/j.ijme.2022.100679	0		0	0	0	0	0	0	0	0	0	0	0	0	0	0	0	0	0	0	0	0	0	0	0	0	0	0	0	0	0	0	0	0	0	0	0	0
202	Reliability of Uncertainty Tolerance Scales Implemented Among Physicians and Medical Students: A Systematic Review and Meta-Analysis	Stephens, GC; Karim, MN; Sarkar, M; Wilson, AB; Lazarus, MD	ACADEMIC MEDICINE	SEP	2022	97	9	1413	1422		10.1097/ACM.0000000000004641	0		0	0	0	0	0	0	0	0	0	0	0	0	0	0	0	0	0	0	0	0	0	0	0	0	0	0	0	0	0	0	0	0	0	0	0	0
209	Tolerance of Ambiguity: Negotiating Religion and Sustaining the Lingsar Festival and Its Performing Arts in Lombok, Indonesia	Harnish, D	RELIGIONS	AUG	2021	12	8			626	10.3390/rel12080626	0		0	0	0	0	0	0	0	0	0	0	0	0	0	0	0	0	0	0	0	0	0	0	0	0	0	1	1	1	0	0	0	0	0	0	0	0
215	Cognitive Skills and Economic Preferences in the Fund Industry*	Farago, A; Holmen, M; Holzmeister, F; Kirchler, M; Razen, M	ECONOMIC JOURNAL	JUN 17	2022	132	645	1737	1764		10.1093/ej/ueab092	0		0	0	0	0	0	0	0	0	0	0	0	0	0	0	0	0	0	0	0	0	0	0	0	0	0	0	0	0	0	0	0	0	0	0	0	0
217	Make chatbots more adaptive: Dual pathways linking human-like cues and tailored response to trust in interactions with chatbots	Jiang, Y; Yang, XC; Zheng, TQ	COMPUTERS IN HUMAN BEHAVIOR	JAN	2023	138				107485	10.1016/j.chb.2022.107485	0		0	0	0	0	0	0	0	0	0	0	0	0	0	0	0	0	0	0	0	0	0	0	0	0	0	0	0	0	0	0	0	0	0	0	0	0
241	Coping With Students' Stress and Burnout: Learners' Ambiguity of Tolerance	Xu, JA; Ba, Y	FRONTIERS IN PSYCHOLOGY	FEB 17	2022	13				842113	10.3389/fpsyg.2022.842113	0		0	0	0	0	0	0	0	0	0	0	0	0	0	0	0	0	0	0	0	0	0	0	0	0	0	0	0	0	0	0	0	0	0	0	0	0
244	Which Factors Affect Social Entrepreneurship Development for Rural Women in Varamin Township?	Shahvand, S; Najafabadi, MO; Hosseini, JF	JOURNAL OF SOCIAL ENTREPRENEURSHIP		2021						10.1080/19420676.2021.2004204	0		0	0	0	0	0	0	0	0	0	0	0	0	0	0	0	0	0	0	0	0	0	0	0	0	0	0	0	0	0	0	0	0	0	0	0	0
254	Student Teachers' Uncertainty Competence and Its Measurement	Martzog, P; Hoyer, S; Kuttner, S	INTERNATIONAL JOURNAL OF TEACHER EDUCATION AND PROFESSIONAL DEVELOPMENT	JUL-DEC	2021	4	2	50	65		10.4018/IJTEPD.2021070104	0		0	0	0	0	0	0	0	0	0	0	0	0	0	0	0	0	0	0	0	0	0	0	0	0	0	0	0	0	0	0	0	0	0	0	0	0
256	Personality and sociodemographic factors in women's depression	Matud, MP; Curbelo, ML; Bethencourt, JM; Avero, P	BEHAVIORAL PSYCHOLOGY-PSICOLOGIA CONDUCTUAL	SEP	2000	8	2	231	247			0		0	0	0	0	0	0	0	0	0	0	0	0	0	0	0	0	0	0	0	0	0	0	0	0	0	0	0	0	0	0	0	0	0	0	0	0
260	Exploring Ambiguity Tolerance during the Adoption of Maker-Centered Learning Tools and Strategies	Smith, S; Rodriguez, S	TECHTRENDS	JUL	2021	65	4	653	667		10.1007/s11528-021-00600-0	0		0	0	0	0	0	0	0	0	0	0	0	0	0	0	0	0	0	0	0	0	0	0	0	0	0	0	0	0	0	0	0	0	0	0	0	0
264	What could be My Next Job? Using Flat Information Structures to Generate Creative Future Career Ideas	Schilling, A; Celik, P; Storme, M	JOURNAL OF CREATIVE BEHAVIOR	MAR	2021	55	1	53	62		10.1002/jocb.434	0		0	0	0	0	0	0	0	0	0	0	0	0	0	0	0	0	0	0	0	0	0	0	0	0	0	0	0	0	0	0	0	0	0	0	0	0
266	Career practitioners' response to career development concerns in the time of COVID-19	Osborn, DS; Hayden, SCW; Marks, LR; Hyatt, T; Saunders, D; Sampson, JP	CAREER DEVELOPMENT QUARTERLY	MAR	2022	70	1	52	66		10.1002/cdq.12283	0		0	0	0	0	0	0	0	0	0	0	0	0	0	0	0	0	0	0	0	0	0	0	0	0	0	0	0	0	0	0	0	0	0	0	0	0
275	Identification of determinant factors on corporate entrepreneurship and its role in implantation of entrepreneurship strategy (Case Study: Aghajari Oil and Gas Production Company)	Ghaseminejad, A; Nematian, M	HELIX		2017	7	2	1045	1050			0		0	0	0	0	0	0	0	0	0	0	0	0	0	0	0	0	0	0	0	0	0	0	0	0	0	0	0	0	0	0	0	0	0	0	0	0
284	INTRAPERSONAL INTELLIGENCE AND DECISION-MAKING ABILITY OF HIGHER SECONDARY SCHOOL STUDENTS	Barman, P; Roy, A	MIER-JOURNAL OF EDUCATIONAL STUDIES TRENDS AND PRACTICES	NOV	2021	11	2	343	367		10.52634/mier/2021/v11/i2/1951	0		0	0	0	0	0	0	0	0	0	0	0	0	0	0	0	0	0	0	0	0	0	0	0	0	0	0	0	0	0	0	0	0	0	0	0	0
288	Environmentally-conscious behaviours in the circular economy. An analysis of consumers' green purchase intentions for refurbished smartphones	Bigliardi, B; Filippelli, S; Quinto, I	JOURNAL OF CLEANER PRODUCTION	DEC 10	2022	378				134379	10.1016/j.jclepro.2022.134379	0		0	0	0	0	0	0	0	0	0	0	0	0	0	0	0	0	0	0	0	0	0	0	0	0	0	0	0	0	0	0	0	0	0	0	0	0
299	Biopsychosocial determinants of visuospatial memory performance according to different spaces	Gallou-Guyot, M; Mandigout, S; Lacroix, J; Ricard, D; Buffat, S; Archambeau, D; Gueguin, G; Perrochon, A	NEUROSCIENCE RESEARCH	SEP	2021	170		181	186		10.1016/j.neures.2020.07.012	0		0	0	0	0	0	0	0	0	0	0	0	0	0	0	0	0	0	0	0	0	0	0	0	0	0	0	0	0	0	0	0	0	0	0	1	0
304	Electric Vehicle Owners' Perception of Remanufactured Batteries: An Empirical Study in China	Chinen, K; Matsumoto, M; Tong, PS; Han, YS; Niu, KHJ	SUSTAINABILITY	SEP	2022	14	17			10846	10.3390/su141710846	0		0	0	0	0	0	0	0	0	0	0	0	0	0	0	0	0	0	0	0	0	0	0	0	0	0	0	0	0	0	0	0	0	0	0	0	0
311	DESIGNING AND WRITING AN EFFECTIVE E-LEARNING MODEL(MINISTRY OF EDUCATION)	Yazdanfar, K; Beikzad, J; Rahimi, G; Bohlooli, N	REVISTA TEMPOS E ESPACOS EDUCACAO		2020	13	32			e-14674	10.20952/revtee.v13132.14674	0		0	0	0	0	0	0	0	0	0	0	0	0	0	0	0	0	0	0	0	0	0	0	0	0	0	0	0	0	0	0	0	0	0	0	0	0
313	Variation in attitudes towards codeswitching and codeswitching frequency among multilingual speakers	Brdarevic-Celjo, A; Ahmetovic, E; Bajic, E	JOURNAL OF MULTILINGUAL AND MULTICULTURAL DEVELOPMENT		2021						10.1080/01434632.2021.1983580	0		0	0	0	0	0	0	0	0	0	0	0	0	0	0	0	0	0	0	0	0	0	0	0	0	0	0	0	0	0	0	0	0	0	0	0	0
315	Not all project ambiguity is equal: A typology of project ambiguity and implications for its management	Wiewiora, AM; O'Connor, PJ	INTERNATIONAL JOURNAL OF PROJECT MANAGEMENT	NOV	2022	40	8	921	933		10.1016/j.ijproman.2022.10.005	0		0	0	0	0	0	0	0	0	0	0	0	0	0	0	0	0	0	0	0	0	0	0	0	0	0	0	0	0	0	0	0	0	0	0	0	0
319	Career indecision: an integrative review and research agenda	Bian, XY	EUROPEAN JOURNAL OF TRAINING AND DEVELOPMENT		2021						10.1108/EJTD-06-2021-0084	0		0	0	0	0	0	0	0	0	0	0	0	0	0	0	0	0	0	0	0	0	0	0	0	0	0	0	0	0	0	0	0	0	0	0	0	0
333	How satisfying is rural practice among three types of clinicians?	Patterson, DG	JAAPA-JOURNAL OF THE AMERICAN ACADEMY OF PHYSICIAN ASSISTANTS	JUN	2017	30	6	54	54			0		0	0	0	0	0	0	0	0	0	0	0	0	0	0	0	0	0	0	0	0	0	0	0	0	0	0	0	0	0	0	0	0	0	0	0	0
348	Contrasting Incoming Medical Students' Attitudes: Dual Degree vs Traditional Tracks	Monteiro, KA; Dietrich, K; Borkan, J; Dumenco, L; Tunkel, AR; Dollase, R; George, P	FAMILY MEDICINE	MAY	2018	50	5	372	375		10.22454/FamMed.2018.631070	0		0	0	0	0	0	0	0	0	0	0	0	0	0	0	0	0	0	0	0	0	0	0	0	0	0	0	0	0	0	0	0	0	0	0	0	0
352	What it really takes - A qualitative study of how professionals coproduce healthcare service with immigrant patients	Radl-Karimi, C; Nielsen, DS; Sodemann, M; Batalden, P; von Plessen, C	JOURNAL OF MIGRATION AND HEALTH		2022	5				100101	10.1016/j.jmh.2022.100101	0		0	0	0	0	0	0	0	0	0	0	0	0	0	0	0	0	0	0	0	0	0	0	0	0	0	0	0	0	0	0	0	0	0	0	0	0
362	A sorely neglected field: A multisite study of self-reported humanities exposure among emergency medicine residents	Balhara, KS; Irvin, N; Zink, KL; Mohan, S; Olson, AS; Tackett, S; Regan, L	AEM EDUCATION AND TRAINING	JUN	2022	6	3			e10772	10.1002/aet2.10772	0		0	0	0	0	0	0	0	0	0	0	0	0	0	0	0	0	0	0	0	0	0	0	0	0	0	0	0	0	0	0	0	0	0	0	0	0
364	PHENOMENOLOGY VS SYMBOLIC AI: HUBERT DREYFUS'S PHILOSOPHY OF SKILL ACQUISITION	Astakhov, S	LOGOS		2020	30	2	157	193		10.22394/0869-5377-2020-2-157-190	0		0	0	0	0	0	0	0	0	0	0	0	0	0	0	0	0	0	0	0	0	0	0	0	0	0	0	0	0	0	0	0	0	0	0	0	0
376	A Proof-of-Concept Ecological Momentary Assessment Study of Day-Level Dynamics in Value-Based Decision-Making in Opioid Addiction	Alvarez, EE; Hafezi, S; Bonagura, D; Kleiman, EM; Konova, AB	FRONTIERS IN PSYCHIATRY	MAY 17	2022	13				817979	10.3389/fpsyt.2022.817979	0		0	0	0	0	0	0	0	0	0	0	0	0	0	0	0	0	0	0	0	0	0	0	0	0	0	0	0	0	0	0	0	0	0	0	0	0
														0	1	1	3	3	2	2	2	5	3	3	3	2	3	3	5	10	11	12	15	20	24	24	35	32	57	49	52	43	52	70	80	84	84	118	182
														1975	1976	1977	1978	1979	1980	1981	1982	1983	1984	1985	1986	1987	1988	1989	1990	1991	1992	1993	1994	1995	1996	1997	1998	1999	2000	2001	2002	2003	2004	2005	2006	2007	2008	2009	2010
														0	1	1	3	3	2	2	2	5	3	3	3	2	3	3	5	10	11	12	15	20	24	24	35	32	57	49	52	43	52	70	80	84	84	118	182
[truncated: 12 more columns]

## Sheet: savedrecs-1
Publication Type	Authors	Book Authors	Book Editors	Book Group Authors	Author Full Names	Book Author Full Names	Group Authors	Article Title	Source Title	Book Series Title	Book Series Subtitle	Language	Document Type	Conference Title	Conference Date	Conference Location	Conference Sponsor	Conference Host	Author Keywords	Keywords Plus	Abstract	Addresses	Affiliations	Reprint Addresses	Email Addresses	Researcher Ids	ORCIDs	Funding Orgs	Funding Name Preferred	Funding Text	Cited References	Cited Reference Count	Times Cited, WoS Core	Times Cited, All Databases	180 Day Usage Count	Since 2013 Usage Count	Publisher	Publisher City	Publisher Address	ISSN	eISSN	ISBN	Journal Abbreviation	Journal ISO Abbreviation	Publication Date	Publication Year	Volume	Issue	Part Number
J	Durrheim, K; Foster, D				Durrheim, K; Foster, D			Tolerance of ambiguity as a content specific construct	PERSONALITY AND INDIVIDUAL DIFFERENCES			English	Article							POLITICAL-IDEOLOGY; COGNITIVE-STYLE; AUTHORITARIANISM; CONSERVATISM; FANTASY; RACISM	Despite a lack of definitive evidence, tolerance of ambiguity has most often been treated as a generalized personality trait. In this paper we propose a measure of ambiguity tolerance (Attitudinal Ambiguity Tolerance scale) which can test the assumptions of generality by assessing cross-content variability. The validity and reliability of the Attitudinal Ambiguity Tolerance scale were found to be…	UNIV CAPE TOWN,DEPT PSYCHOL,ZA-7700 RONDEBOSCH,SOUTH AFRICA	University of Cape Town	Durrheim, K (autor correspondiente), UNIV NATAL PIETERMARITZBURG,DEPT PSYCHOL,PRIVATE BAG X01,ZA-3209 SCOTTSVILLE,SOUTH AFRICA.								48	40	42	2	16	PERGAMON-ELSEVIER SCIENCE LTD	OXFORD	THE BOULEVARD, LANGFORD LANE, KIDLINGTON, OXFORD, ENGLAND OX5 1GB	0191-8869			PERS INDIV DIFFER	Pers. Individ. Differ.	MAY	1997	22	5
J	Barth, L; Kaiser, P; Tuncel-Langbehn, G; Ruettner, B; Goetzmann, L				Barth, Lena; Kaiser, Paul; Tuncel-Langbehn, Gonca; Ruettner, Barbara; Goetzmann, Lutz			The Inner and the Outer Foreign Territory- A Qualitative Study Measuring Ambiguity Tolerance Within Young Muslims Living in Germany	JOURNAL OF INTERNATIONAL MIGRATION AND INTEGRATION			English	Article; Early Access						Integration; Ambiguity; Identity; Exclusion; Radicalisation	INTOLERANCE	Against the backdrop of globalisation on the one hand and nationalisation on the other, the question of tolerance of ambiguity, i.e. of tolerating cultural ambiguity and vagueness, is of particular importance. This qualitative study investigates what tolerance of ambiguity means in a group of 50 young Turkish Muslims living in Germany. A high tolerance of ambiguity is mentioned much more frequent…	[Barth, Lena; Kaiser, Paul; Ruettner, Barbara] MSH Med Sch, Dept Psychol, Kaiserkai 1, D-20457 Hamburg, Germany; [Tuncel-Langbehn, Gonca; Goetzmann, Lutz] Inst Philosophy Psychoanal & Cultural Studies, Berlin, Germany		Barth, L (autor correspondiente), MSH Med Sch, Dept Psychol, Kaiserkai 1, D-20457 Hamburg, Germany.	lena.barth@hafencity-institut-psychotherapie.de		Barth, Lena/0000-0001-9347-2792; Kaiser, Paul/0000-0002-6196-1644	Projekt DEAL	Projekt DEAL	Open Access funding enabled and organized by Projekt DEAL.		45	0	0	1	1	SPRINGER HEIDELBERG	HEIDELBERG	TIERGARTENSTRASSE 17, D-69121 HEIDELBERG, GERMANY	1488-3473	1874-6365		J INT MIGR INTEGR	J. Int. Migr. Integr.
J	Tsirikas, AN; Katsaros, KK; Nicolaidis, CS				Tsirikas, Athanasios N.; Katsaros, Kleanthis K.; Nicolaidis, Christos S.			Knowledge management, tolerance of ambiguity and productivity Evidence from the Greek public sector	EMPLOYEE RELATIONS			English	Article						Knowledge management; Productivity; Public sector; Tolerance of ambiguity; Public sector organizations; Greece	MODEL	Purpose - The aim of this research is to investigate the influence of hybrid knowledge management in workers' productivity and tolerance of ambiguity. Design/methodology/approach - The research was conducted before and after the implementation of the Communication and Knowledge Motivator (CKM) model in Hellenic Railways Organization (2004 and 2008). Survey data were collected from 352 workers. In…	[Tsirikas, Athanasios N.; Katsaros, Kleanthis K.; Nicolaidis, Christos S.] Univ Macedonia, Dept Accounting & Finance, Thessaloniki, Greece	University of Macedonia	Katsaros, KK (autor correspondiente), Univ Macedonia, Dept Accounting & Finance, Thessaloniki, Greece.	kleanthis.katsaros@gmail.com	Katsaros, Kleanthis K./AAV-5379-2020	Katsaros, Kleanthis K./0000-0002-7336-6383; Tsirikas, Dr. Athanasios/0000-0003-2062-1886					62	10	10	0	30	EMERALD GROUP PUBLISHING LTD	BINGLEY	HOWARD HOUSE, WAGON LANE, BINGLEY BD16 1WA, W YORKSHIRE, ENGLAND	0142-5455	1758-7069		EMPL RELAT	Empl. Relat.		2012	34	4
J	Shirzadi, G; Moradan, A				Shirzadi, Golnaz; Moradan, Abbas			EXAMINING AMBIGUITY TOLERANCE IN THE DOMAIN OF EFL READING COMPREHENSION	MODERN JOURNAL OF LANGUAGE TEACHING METHODS			English	Article						Ambiguity Tolerance; Ambiguous condition; EFL context; Reading Performance		The paper focuses on the Iranian EFL learners' reading performance development, taking into account ambiguity tolerance as an explanatory factor of foreign language learning. This study was aimed at exploring possible relationship between the learners' level of ambiguity tolerance and their reading performance in English as a foreign language under an ambiguous condition. Thirty intermediate stud…	[Shirzadi, Golnaz; Moradan, Abbas] Semnan Univ, Semnan, Iran	Semnan University	Shirzadi, G (autor correspondiente), Semnan Univ, Semnan, Iran.	golnaz.sh@semnan.ac.ir; amoradan@semnan.ac.ir							14	0	0	2	6	MODERN JOURNAL LANGUAGE TEACHING METHODS	MASHHAD	NO 300, AHMADABAD ST, MASHHAD, 00000, IRAN	2251-6204			MOD J LANG TEACH MET	Mod. J. Lang. Teach. Methods	JAN	2017	7	1
J	Zenasni, F; Besancon, M; Lubart, T				Zenasni, Franck; Besancon, Maud; Lubart, Todd			Creativity and tolerance of ambiguity: An empirical study	JOURNAL OF CREATIVE BEHAVIOR			English	Article						creativity; tolerance of ambiguity; parents; adolescents; personality	PERSONALITY	This study examines the relationship between creativity and tolerance of ambiguity. Participants were parents and their adolescent children. Three measures of creativity were used: a divergent thinking task, a story-writing task and self-evaluation of creative attitudes and behavior. Participants completed two self-report measures of tolerance of ambiguity: the short version of the Measurement of…	[Zenasni, Franck; Besancon, Maud; Lubart, Todd] Univ Paris 05, Lab Psychol & Neurosci Cognit, F-92100 Boulogne, France	UDICE-French Research Universities; Universite Paris Cite	Zenasni, F (autor correspondiente), Univ Paris 05, Lab Psychol & Neurosci Cognit, 71 Ave Edouard Vaillant, F-92100 Boulogne, France.	franckz@free.fr; maud_besancon@hotmail.com; todd.lubart@univ-paris5.fr	Lubart, todd/Z-4126-2019	Lubart, todd/0000-0002-8776-8797; Zenasni, Franck/0000-0002-9340-0999					29	81	88	11	66	WILEY	HOBOKEN	111 RIVER ST, HOBOKEN 07030-5774, NJ USA	0022-0175	2162-6057		J CREATIVE BEHAV	J. Creat. Behav.		2008	42	1
J	Alandadi, S; Ghanizadeh, A				Alandadi, Shadi; Ghanizadeh, Afsaneh			The dynamic interplay among EFL learners' ambiguity tolerance, adaptability, cultural intelligence, learning approach, and language achievement	IRANIAN JOURNAL OF LANGUAGE TEACHING RESEARCH			English	Article						adaptability; tolerance of ambiguity; cultural intelligence; learning approach; SEM		A key objective of education is to prepare individuals to be fully-functioning learners. This entails developing the cognitive, metacognitive, motivational, cultural, and emotional competencies. The present study aimed to examine the interrelationships among adaptability, tolerance of ambiguity, cultural intelligence, learning approach, and language achievement as manifestations of the above comp…	[Alandadi, Shadi; Ghanizadeh, Afsaneh] Imam Rea Int Univ, Mashhad, Iran		Ghanizadeh, A (autor correspondiente), Imam Rea Int Univ, Mashhad, Iran.	a.ghanizadeh@imamreza.ac.ir	Ghanizadeh, Afsaneh/AAG-3808-2020; Ghanizadeh, Afsaneh/ADH-0668-2022	Ghanizadeh, Afsaneh/0000-0003-1649-1556					36	8	8	0	10	URMIA UNIV	URMIA	FAC HUMANITIES & PERSIAN LITERATURE, URMIA, 57153-1177, IRAN	2322-1291			IRAN J LANG TEACH RE	Iran. J. Lang. Teach. Res.	WIN	2017	5	1
J	Hammond, JA; Hancock, J; Martin, MS; Jamieson, S; Mellor, DJ				Hammond, Jennifer A.; Hancock, Jason; Martin, Margaret S.; Jamieson, Susan; Mellor, Dominic J.			Development of a New Scale to Measure Ambiguity Tolerance in Veterinary Students	JOURNAL OF VETERINARY MEDICAL EDUCATION			English	Article						ambiguity tolerance; uncertainty tolerance; veterinary students	EXTREME RESPONSE STYLE; MEDICAL-STUDENTS; PHYSICIANS REACTIONS; UNCERTAINTY; INTOLERANCE; PERSPECTIVES; ASSOCIATION; APPROPRIATE; RESILIENCE; ATTITUDES	The ability to cope with ambiguity and feelings of uncertainty is an essential part of professional practice. Research with physicians has identified that intolerance of ambiguity or uncertainty is linked to stress, and some authors have hypothesized that there could be an association between intolerance of ambiguity and burnout. We describe the adaptation of the TAMSAD (Tolerance of Ambiguity in…	[Hammond, Jennifer A.] Univ Glasgow, Sch Vet Med, Coll Med Vet & Life Sci, Vet Educ, Bearsden Rd, Glasgow G61 1QH, Lanark, Scotland; [Hancock, Jason] Devon Partnership Trust, Old Age Psychiat, Exeter EX1 2LU, Devon, England; [Hancock, Jason] Univ Exeter, Sch Med, Old Age Psychiat, Coll House,St Lukes Campus,Heavitree Rd, Exeter EX1 2LU, Devon, England; [Martin, Margaret S.] Univ Glasgow, Sch Psyc…	University of Glasgow; University of Exeter; University of Glasgow; University of Glasgow; University of Glasgow	Hammond, JA (autor correspondiente), Univ Glasgow, Sch Vet Med, Coll Med Vet & Life Sci, Vet Educ, Bearsden Rd, Glasgow G61 1QH, Lanark, Scotland.	Jennifer.Hammond@glasgow.ac.uk		Jamieson, Susan/0000-0003-3878-339X	National Institute for Health Research [ACF-2013-23-007] Funding Source: researchfish	National Institute for Health Research(National Institute for Health Research (NIHR))			52	12	12	2	16	UNIV TORONTO PRESS INC	TORONTO	JOURNALS DIVISION, 5201 DUFFERIN ST, DOWNSVIEW, TORONTO, ON M3H 5T8, CANADA	0748-321X	1943-7218		J VET MED EDUC	J. Vet. Med. Educ.	SPR	2017	44	1
J	Hancock, J; Hammond, JA; Roberts, M; Mattick, K				Hancock, Jason; Hammond, Jennifer A.; Roberts, Martin; Mattick, Karen			Comparing Tolerance of Ambiguity in Veterinary and Medical Students	JOURNAL OF VETERINARY MEDICAL EDUCATION			English	Article						ambiguity tolerance; uncertainty tolerance; veterinary students; medical students; TAMSAD; TAVS	INTOLERANCE; HEALTH; SELECTION; STRESS; SCALE	Current guidelines suggest that educators in both medical and veterinary professions should do more to ensure that students can tolerate ambiguity. Designing curricula to achieve this requires the ability to measure and understand differences in ambiguity tolerance among and within professional groups. Although scales have been developed to measure tolerance of ambiguity in both medical and veter…	[Hancock, Jason] Univ Exeter, Psychiat, Devon Partnership Trust, Med Sch, Coll House,St Lukes Campus, Exeter EX1 2LU, Devon, England; [Hammond, Jennifer A.] Univ Glasgow, Sch Vet Med Vet & Life Sci, Vet Educ, Bearsden Rd, Glasgow G61 1QH, Lanark, Scotland; [Roberts, Martin] Plymouth Univ, Peninsula Sch Med, Assessment Psychometr, CAMERA, Plymouth PL4 8AA, Devon, England; [Roberts, Martin] Plymout…	University of Exeter; University of Glasgow; University of Plymouth; University of Plymouth; University of Exeter	Hancock, J (autor correspondiente), Univ Exeter, Psychiat, Devon Partnership Trust, Med Sch, Coll House,St Lukes Campus, Exeter EX1 2LU, Devon, England.	Jason.hancock@nhs.net	Roberts, Martin John/C-3305-2013	Roberts, Martin John/0000-0002-8010-1068; Mattick, Karen/0000-0003-1800-773X					21	3	3	0	11	UNIV TORONTO PRESS INC	TORONTO	JOURNALS DIVISION, 5201 DUFFERIN ST, DOWNSVIEW, TORONTO, ON M3H 5T8, CANADA	0748-321X	1943-7218		J VET MED EDUC	J. Vet. Med. Educ.	FAL	2017	44	3
J	Houran, J				Houran, J			Preliminary study of tolerance of ambiguity of individuals reporting paranormal experiences	PSYCHOLOGICAL REPORTS			English	Article								This research tested the notion that poltergeist-like experiences reflect the need to explain anomalous personal experiences. Thus, it was hypothesized that percipients of poltergeists would score lower on tolerance of ambiguity than controls. Further, it was hypothesized that tolerance of ambiguity mould negatively correlate with the number of different categories of poltergeist experience. 30 s…	So Illinois Univ, Sch Med, Carbondale, IL 62901 USA	Southern Illinois University System; Southern Illinois University	Houran, J (autor correspondiente), 301 Univ Court W, Springfield, IL 62703 USA.			Houran, James/0000-0003-1725-582X					12	5	5	0	0	PSYCHOLOGICAL REPORTS	MISSOULA	P O BOX 9229, MISSOULA, MT 59807 USA	0033-2941			PSYCHOL REP	Psychol. Rep.	FEB	1998	82	1
J	Durrheim, K				Durrheim, K			The relationship between tolerance of ambiguity and attitudinal conservatism: a multidimensional analysis	EUROPEAN JOURNAL OF SOCIAL PSYCHOLOGY			English	Article							COGNITIVE-STYLE; POLITICAL SOPHISTICATION; AUTHORITARIANISM; RELIGIOSITY; PREDICTOR; DEVIANCE; IDEOLOGY; FANTASY; CONTEXT; RACISM	The predictions of four social psychological theories of the relationship between cognitive style and conservatism-the theory of the authoritarian personality, extremism theory, context theory, and value pluralism theory-are examined in two empirical studies. Unlike previous research, these studies employ a measure of ambiguity tolerance, the Attitudinal Ambiguity Tolerance scale, which can asses…	Univ Natal, Dept Psychol, ZA-3209 Scottsville, South Africa	University of Kwazulu Natal	Durrheim, K (autor correspondiente), Univ Natal, Dept Psychol, Private Bag X01, ZA-3209 Scottsville, South Africa.								61	14	14	0	7	JOHN WILEY & SONS LTD	W SUSSEX	BAFFINS LANE CHICHESTER, W SUSSEX PO19 1UD, ENGLAND	0046-2772			EUR J SOC PSYCHOL	Eur. J. Soc. Psychol.	SEP-OCT	1998	28	5
J	Weissenstein, A; Ligges, S; Brouwer, B; Marschall, B; Friederichs, H				Weissenstein, Anne; Ligges, Sandra; Brouwer, Britta; Marschall, Bernhard; Friederichs, Hendrik			Measuring the ambiguity tolerance of medical students: a cross-sectional study from the first to sixth academic years	BMC FAMILY PRACTICE			English	Article						Ambiguity tolerance; Medical students; General practitioners	INTOLERANCE; UNCERTAINTY; ATTITUDES; ASSOCIATION; SELECTION; RISK	Background: Tolerance of ambiguity, or the extent to which ambiguous situations are perceived as desirable, is an important component of the attitudes and behaviors of medical students. However, few studies have compared this trait across the years of medical school. General practitioners are considered to have a higher ambiguity tolerance than specialists. We compared ambiguity tolerance between…	[Weissenstein, Anne] Univ Hosp Cologne, Dept Gastroenterol & Hepatol, D-50937 Cologne, Germany; [Ligges, Sandra] Univ Munster, Inst Biostat & Clin Res, D-48149 Munster, Germany; [Brouwer, Britta; Friederichs, Hendrik] Univ Munster, Studienhospital, Inst Student Affairs & Med Educ IfAS, D-48149 Munster, Germany; [Marschall, Bernhard] Univ Munster, Inst Student Affairs & Med Educ IfAS, D-48149 Muns…	University of Cologne; University of Munster; University of Munster; University of Munster	Weissenstein, A (autor correspondiente), Univ Hosp Cologne, Dept Gastroenterol & Hepatol, Kerpener Str 62, D-50937 Cologne, Germany.	anne.weissenstein@gmail.com	Friederichs, Hendrik/HGE-7607-2022; Friederichs, Hendrik/AAH-6696-2021; Friederichs, Hendrik/HHM-4074-2022	Friederichs, Hendrik/0000-0001-9671-5235; Friederichs, Hendrik/0000-0001-9671-5235; Friederichs, Hendrik/0000-0001-9671-5235					28	36	37	2	24	BIOMED CENTRAL LTD	LONDON	236 GRAYS INN RD, FLOOR 6, LONDON WC1X 8HL, ENGLAND	1471-2296			BMC FAM PRACT	BMC Fam. Pract.	JAN 9	2014	15
J	Wittenberg, KJ; Norcross, JC				Wittenberg, KJ; Norcross, JC			Practitioner perfectionism: Relationship to ambiguity tolerance and work satisfaction	JOURNAL OF CLINICAL PSYCHOLOGY			English	Article						perfectionism; ambiguity; psychotherapy; work satisfaction	VULNERABILITY HYPOTHESIS; DEPRESSION; DIMENSIONS; STRESS; SELF; PSYCHOTHERAPISTS; BURNOUT	Perfectionism among psychological practitioners is a common phenomenon, but a neglected topic in the research literature. This article presents data indicating that perfectionism is negatively related to both tolerance of ambiguity and satisfaction of conducting psychotherapy in a sample of 197 doctoral-level, private-practice psychologists. Results demonstrated that high, socially prescribed per…	Univ Scranton, Scranton, PA 18510 USA	University of Scranton	Wittenberg, KJ (autor correspondiente), 9735 Wilshire Blvd,Suite 422, Beverly Hills, CA 90212 USA.								38	20	20	0	14	JOHN WILEY & SONS INC	NEW YORK	605 THIRD AVE, NEW YORK, NY 10158-0012 USA	0021-9762			J CLIN PSYCHOL	J. Clin. Psychol.	DEC	2001	57	12
J	Houran, J; Lange, R				Houran, J; Lange, R			Tolerance of ambiguity and fear of the paranormal	PERCEPTUAL AND MOTOR SKILLS			English	Article							EXPERIENCES; RELIABILITY; VALIDITY; SCALE	Houran, et al.'s model for haunting phenomena predicts that fear of ''paranormal phenomena'' is associated with intolerance of ambiguity. Consistent with this prediction, ratings by 86 undergraduates (14 men and 72 women) showed a correlation of .33 between the scores on the Anomalous Experiences Inventory and the Rydell-Rosen Ambiguity Tolerance Scale.	UNIV ILLINOIS,PSYCHOL PROGRAM G11,SPRINGFIELD,IL 62794	University of Illinois System; University of Illinois Springfield				Houran, James/0000-0003-1725-582X					6	7	7	0	1	PERCEPTUAL MOTOR SKILLS	MISSOULA	PO BOX 9229, MISSOULA, MT 59807	0031-5125			PERCEPT MOTOR SKILL	Percept. Mot. Skills	OCT	1996	83	2
J	Seifert, E; Kollbrunner, J; Mantokoudis, G; Vischer, M; Kompis, M				Seifert, E.; Kollbrunner, J.; Mantokoudis, G.; Vischer, M.; Kompis, M.			The tolerance of ambiguity in late cochlear-implanted pre-lingually deaf juveniles	CLINICAL OTOLARYNGOLOGY			English	Article							ADULTS; OUTCOMES	Objectives: To examine the ambiguity tolerance, i.e. the ability to perceive new, contradictory and complex situations as positive challenges, of pre-lingually deafened adolescents who received a cochlear implant after their eighth birthday and to identify those dimensions of ambiguity tolerance which correlate significantly with specific variables of their oral communication. Design and setting:…	[Seifert, E.; Kollbrunner, J.; Mantokoudis, G.; Vischer, M.; Kompis, M.] Univ Bern, Inselspital, Dept Otorhinolaryngol Head & Neck Surg, CH-3010 Bern, Switzerland	University of Bern; University Hospital of Bern	Seifert, E (autor correspondiente), Univ Bern, Inselspital, Dept Otorhinolaryngol Head & Neck Surg, Freiburgstr, CH-3010 Bern, Switzerland.	eberhard.seifert@insel.ch	Mantokoudis, Georgios/J-6318-2013	Mantokoudis, Georgios/0000-0003-2268-7811					19	3	3	0	1	WILEY-BLACKWELL	MALDEN	COMMERCE PLACE, 350 MAIN ST, MALDEN 02148, MA USA	1749-4478			CLIN OTOLARYNGOL	Clin. Otolaryngol.	JUN	2008	33	3
J	Yang, Y; Xie, J				Yang, Yan; Xie, Juan			The Role of Ambiguity Tolerance and Enthusiasm on Chinese University Teachers' Burnout	FRONTIERS IN PSYCHOLOGY			English	Article						ambiguity tolerance; enthusiasm; teachers' burnout; Chinese university teachers; academic	STUDENTS EMOTIONS; SELF-EFFICACY; JOB BURNOUT; BEHAVIOR; STRESS; SCALE; ASSOCIATIONS; MOTIVATION; SCHOOL; LEVEL	Educators face numerous vague conditions in their daily practice and they must manage students with diverse characters that lead to burnout. In addition, tolerance of ambiguity is a term used by educators as the capability to control new, complicated or insoluble situations. Moreover, educator enthusiasm and its effect on instruction was neglected. And due to the essential function that teachers'…	[Yang, Yan] Hunan Inst Technol, Sch Innovat & Entrepreneurship, Hengyang, Peoples R China; [Xie, Juan] Hunan Inst Technol, Sch Comp Sci & Engn, Hengyang, Peoples R China	Hunan Institute of Technology; Hunan Institute of Technology	Yang, Y (autor correspondiente), Hunan Inst Technol, Sch Innovat & Entrepreneurship, Hengyang, Peoples R China.	yangyan@hnit.edu.cn			Research project on teaching reform of colleges and universities in Hunan Province Exploration and practice of teaching reform of innovation and entrepreneurship course in Colleges and universities from the perspective of accurate supply-Taking entreprene [HNJG-2021-1088]; Hunan Educational Science Planning Project Research results in the stage of construction and application of core quality mode…	Research project on teaching reform of colleges and universities in Hunan Province Exploration and practice of teaching reform of innovation and entrepreneurship course in Colleges and universities from the perspective of accurate supply-Taking entreprene; Hunan Educational Science Planning Project Research results in the stage of construction and application of core quality model for teachers of…	This study was supported by Research project on teaching reform of colleges and universities in Hunan Province Exploration and practice of teaching reform of innovation and entrepreneurship course in Colleges and universities from the perspective of accurate supply-Taking entrepreneurship foundation as an example (No.: HNJG-2021-1088), and Hunan Educational Science Planning Project Research resul…		62	0	0	9	9	FRONTIERS MEDIA SA	LAUSANNE	AVENUE DU TRIBUNAL FEDERAL 34, LAUSANNE, CH-1015, SWITZERLAND	1664-1078			FRONT PSYCHOL	Front. Psychol.	JUN 23	2022	13
J	Gard, DE; Leung, LN				Gard, David E.; Leung, Lawrence N.			How Meaning Is Made: Ambiguity Tolerance as a Central, Operationalizable Concept for Psychotherapy Integration	INTERNATIONAL JOURNAL OF INTEGRATIVE PSYCHOTHERAPY			English	Article						Ambiguity tolerance; common factors; theoretical integration	COGNITIVE-BEHAVIORAL THERAPY; SOCIAL ANXIETY DISORDER; PSYCHODYNAMIC THERAPY; INDIVIDUAL-DIFFERENCES; NEGATIVE EXPERIENCES; COMMON FACTORS; SELF; INTOLERANCE; ALLIANCE; NEED	Ambiguity tolerance has been defined as the ability and skill to hold multiple interpretations and meanings of experience in mind simultaneously. Whereas many effective psychotherapy theoretical approaches appear conflicting and disparate in their focus (e.g., unconscious processes, cognitive distortions, reinforcement, radical acceptance, narratives, emotion regulation, etc.), all work to help i…	[Gard, David E.; Leung, Lawrence N.] San Francisco State Univ, San Francisco, CA 94132 USA	California State University System; San Francisco State University	Gard, DE (autor correspondiente), San Francisco State Univ, San Francisco, CA 94132 USA.	dgard@sfsu.edu							117	0	0	1	1	INT INTEGRATIVE PSYCHOTHERAPY ASSOC	LJUBLJANA	INT INTEGRATIVE PSYCHOTHERAPY ASSOC, LJUBLJANA, 00000, SLOVENIA	2156-9703			INT J INTEGR PSYCHOT	Int. J. Integr. Psychother.		2020	11
J	Leichsenring, F; Steuernagel, E; Steuernagel, J; Meyer, HA				Leichsenring, Falk; Steuernagel, Elke; Steuernagel, Jens; Meyer, H. A.			Tolerance of ambiguity: Text analytic vs self-report measures in two nonclinical groups	PERCEPTUAL AND MOTOR SKILLS			English	Article							MOTIVES	Avoidance of ambiguity can be examined by both text analytic and self-report methods. In previous studies using text analytic methods, clinical groups showed a higher avoidance of ambiguity than nonclinical subjects. In nonclinical subjects, however, higher avoidance of ambiguity did not correlate with emotional processes. In these studies, higher avoidance of ambiguity was assessed by a text ana…	Univ Giessen, Clin Psychosomat & Psychotherapy, Giessen, Germany	Justus Liebig University Giessen	Leichsenring, F (autor correspondiente), Univ Giessen, Clin Psychosomat & Psychotherapy, Giessen, Germany.	Fleichs@gwdg.de							36	1	1	0	5	SAGE PUBLICATIONS INC	THOUSAND OAKS	2455 TELLER RD, THOUSAND OAKS, CA 91320 USA	0031-5125	1558-688X		PERCEPT MOTOR SKILL	Percept. Mot. Skills	JUN	2007	104	3
J	Mirhosseini, HS; Javid, ZR				Mirhosseini, Hanie Shokri; Javid, Zahra Rafiee			The comparison of ambiguity, loneliness feeling and responsibility tolerance among the children of single child and multi child families	LIFE SCIENCE JOURNAL-ACTA ZHENGZHOU UNIVERSITY OVERSEAS EDITION			English	Article								The aim of this study was to compare the ambiguity tolerance and sense of loneliness with responsibility of children in single and multi child families. The research method of this study was casual - comparative method. Statistical population is consisted of all secondary school female students of Tehran and the sample size is determined as 281 cases. To select the desire sample of students a mul…	[Mirhosseini, Hanie Shokri] Islamic Azad Univ, Roodehen, Iran	Islamic Azad University	Mirhosseini, HS (autor correspondiente), Islamic Azad Univ, Roodehen, Iran.	hanie_sh57@yahoo.com							0	0	0	1	6	MARSLAND PRESS	LANSING	PO BOX 21126, LANSING, MI 48909 USA	1097-8135			LIFE SCI J	Life Sci. J.		2013	10	1
J	Tong, DD; Yang, WJ; Zhang, QL; Li, WF; Wei, DT; Che, XW; Zhang, M; Hitchman, G; Qiu, J; Liu, YJ; Cao, GK				Tong, Dandan; Yang, Wenjing; Zhang, Qinglin; Li, Wenfu; Wei, Dongtao; Che, Xianwei; Zhang, Meng; Hitchman, Glenn; Qiu, Jiang; Liu, Yijun; Cao, Guikang			Association between regional white and gray matter volume and ambiguity tolerance: Evidence from voxel-based morphometry	PSYCHOPHYSIOLOGY			English	Article						Tolerance of ambiguity; Voxel-based morphometry; DLPFC; Precuneus	PREFRONTAL CORTEX; RISK-TAKING; PERSONALITY; ACTIVATION; AMYGDALA; BRAIN; REPRESENTATION; INTOLERANCE; NEUROTICISM; CREATIVITY	The concept of tolerance of ambiguity (AT) is defined as the way in which an individual tends to perceive and deal with confusing, vague, and unclear situations. AT is generally considered as an important personality trait, but the neural mechanisms underlying individual differences in AT have never been investigated. Using voxel-based morphometry and MSTAT-II scale, we investigated the correlati…	[Tong, Dandan; Yang, Wenjing; Zhang, Qinglin; Wei, Dongtao; Che, Xianwei; Zhang, Meng; Hitchman, Glenn; Qiu, Jiang; Liu, Yijun; Cao, Guikang] Minist Educ, Key Lab Cognit & Personal SWU, Chongqing, Peoples R China; [Tong, Dandan; Yang, Wenjing; Zhang, Qinglin; Wei, Dongtao; Che, Xianwei; Zhang, Meng; Hitchman, Glenn; Qiu, Jiang; Liu, Yijun; Cao, Guikang] Southwest Univ, Dept Psychol, Chongqing 400…	Southwest University - China; Jining Medical University; Xinxiang Medical University	Cao, GK (autor correspondiente), Southwest Univ, Dept Psychol, Tiansheng 2, Chongqing 400715, Peoples R China.	yijunliu@ufl.edu; cgk@swu.edu.cn	; Hitchman, Glenn/F-6974-2014	Cao, Guikang/0000-0001-7599-6445; Che, Xianwei/0000-0002-0039-7306; Hitchman, Glenn/0000-0003-3268-5246	National Natural Science Foundation of China [31470981, 31271087, 61431013]; National College Students' Innovative Entrepreneurial Project [201410472022, 201410472038]; Key Technology Research Project of Henan Province [142102310048]; Fundamental Research Funds for the Central Universities [SWU1209101]	National Natural Science Foundation of China(National Natural Science Foundation of China (NSFC)); National College Students' Innovative Entrepreneurial Project; Key Technology Research Project of Henan Province; Fundamental Research Funds for the Central Universities(Fundamental Research Funds for the Central Universities)	This work was supported by the National Natural Science Foundation of China (31470981; 31271087) and Grant No. 61431013, the National College Students' Innovative Entrepreneurial Project (201410472022; 201410472038), Key Technology Research Project of Henan Province (142102310048), and the Fundamental Research Funds for the Central Universities (SWU1209101). The authors thank the anonymous review…		69	1	1	0	27	WILEY	HOBOKEN	111 RIVER ST, HOBOKEN 07030-5774, NJ USA	0048-5772	1469-8986		PSYCHOPHYSIOLOGY	Psychophysiology	AUG	2015	52	8
J	Bolanos-Medina, A				Bolanos-Medina, Alicia			The ambiguity tolerance and cognitive processes of a translator	BABEL-REVUE INTERNATIONALE DE LA TRADUCTION-INTERNATIONAL JOURNAL OF TRANSLATION			Spanish	Article						ambiguity tolerance; cognitive processes; process-oriented translation research; research methodology; individual differences	ACCOUNTING STUDENTS; INTOLERANCE; PERSONALITY; UNCERTAINTY; SCALE	Tolerance for ambiguity (TA) is a cognitive factor that influences the perception of uncertainty and that, when not sufficiently present, may adversely affect problem solving and decision making, both key processes in translation. This being so, it has even been stated that TA is a personality trait which must be taken into account as far as translator training and recruitment are concerned (Tirk…	[Bolanos-Medina, Alicia] Univ Las Palmas Gran Canaria, Sci & Tech Translat, Las Palmas Gran Canaria 35004, Islas Canarias, Spain	Universidad de Las Palmas de Gran Canaria	Bolanos-Medina, A (autor correspondiente), Univ Las Palmas Gran Canaria, Nuevo Edificio Millares Carlo,Despacho 118, Las Palmas Gran Canaria 35004, Islas Canarias, Spain.	abolanos@dfm.ulpgc.es	Bolaños, Alicia/AAE-5467-2021	Bolaños, Alicia/0000-0001-5956-0166					64	5	5	2	26	JOHN BENJAMINS PUBLISHING CO	AMSTERDAM	PO BOX 36224, 1020 ME AMSTERDAM, NETHERLANDS	0521-9744	1569-9668		BABEL-AMSTERDAM	Babel		2015	61	2
J	Bentwich, ME; Gilbey, P				Bentwich, Miriam Ethel; Gilbey, Peter			More than visual literacy: art and the enhancement of tolerance for ambiguity and empathy	BMC MEDICAL EDUCATION			English	Article							MEDICAL-STUDENTS; THINKING STRATEGIES; UNCERTAINTY; INTOLERANCE; SELECTION; SKILLS	Background: Comfort with ambiguity, mostly associated with the acceptance of multiple meanings, is a core characteristic of successful clinicians. Yet past studies indicate that medical students and junior physicians feel uncomfortable with ambiguity. Visual Thinking Strategies (VTS) is a pedagogic approach involving discussions of art works and deciphering the different possible meanings entaile…	[Bentwich, Miriam Ethel; Gilbey, Peter] Bar Ilan Univ, Fac Med, Safed Campus,POB 1589, Ramat Gan, Israel	Bar Ilan University	Bentwich, ME (autor correspondiente), Bar Ilan Univ, Fac Med, Safed Campus,POB 1589, Ramat Gan, Israel.	Miriam.Bentwich@biu.ac.il							56	39	39	1	29	BMC	LONDON	CAMPUS, 4 CRINAN ST, LONDON N1 9XW, ENGLAND	1472-6920			BMC MED EDUC	BMC Med. Educ.	NOV 10	2017	17
J	Endres, ML; Camp, R; Milner, M				Endres, Megan L.; Camp, Richaurd; Milner, Morgan			Is ambiguity tolerance malleable? Experimental evidence with potential implications for future research	FRONTIERS IN PSYCHOLOGY			English	Article						ambiguity tolerance; experiment; personality; self-efficacy; structured interview	INTOLERANCE	We conducted two research studies to address the malleability of tolerance of ambiguity (TA) by manipulating situational ambiguity. Students participated in a semester-end assessment of their management skills (n = 306). In Study 1, students in low and moderate ambiguity conditions had significantly higher post-experiment TA, more positive change in self-efficacy, and marginally higher faculty ra…	[Endres, Megan L.; Camp, Richaurd; Milner, Morgan] Eastern Michigan Univ, Dept Management, Ypsilanti, MI 48197 USA	Eastern Michigan University	Endres, ML (autor correspondiente), Eastern Michigan Univ, Dept Management, Owen Bldg 515, Ypsilanti, MI 48197 USA.	megan.endres@emich.edu	Endres, Megan/ABE-8215-2021	Endres, Megan/0000-0002-8856-9757					29	11	11	0	28	FRONTIERS MEDIA SA	LAUSANNE	AVENUE DU TRIBUNAL FEDERAL 34, LAUSANNE, CH-1015, SWITZERLAND	1664-1078			FRONT PSYCHOL	Front. Psychol.	MAY 18	2015	6
J	Van Hook, CW; Steele, C				Van Hook, CW; Steele, C			Individual personality characteristics related to suggestibility	PSYCHOLOGICAL REPORTS			English	Article							EYEWITNESS PERFORMANCE	The current study investigated the relationship between suggestibility of memory, personality characteristics identified by the Millon Index of Personality Traits, and tolerance for ambiguity measured by MacDonald's Ambiguity Tolerance-20. 85 female and 16 male college students were assigned to either an experimental group receiving the suggestive information or a control group. Suggestibility wa…	Ohio Univ, Grover Ctr, Sch Human & Consumer Sci, Athens, OH 45701 USA; Univ Tennessee, Knoxville, TN 37996 USA	University System of Ohio; Ohio University; University of Tennessee System; University of Tennessee Knoxville	Van Hook, CW (autor correspondiente), Ohio Univ, Grover Ctr, Sch Human & Consumer Sci, W324, Athens, OH 45701 USA.								11	3	3	1	7	PSYCHOLOGICAL REPORTS	MISSOULA	P O BOX 9229, MISSOULA, MT 59807 USA	0033-2941			PSYCHOL REP	Psychol. Rep.	DEC	2002	91	3	1
J	De Vos, S; Crouch, R; Quester, P; Ilicic, J				De Vos, Svetlana; Crouch, Roberta; Quester, Pascale; Ilicic, Jasmina			Mixed emotions and credence service use: insights from at-risk gamblers	JOURNAL OF SERVICES MARKETING			English	Article						Mixed emotions; Fear mixed with challenge appeals; Vulnerable consumers; At-risk gamblers; Credence service; Co-design; Tolerance of ambiguity; Emotion; Health services; Focus groups; Structural equation modelling; Transformative	FEAR APPEALS; DISTRESS TOLERANCE; HELP-SEEKING; AMBIGUITY TOLERANCE; GAMBLING PROBLEMS; MODERATING ROLE; PEOPLE FEEL; MODEL; HEALTH; APPRAISALS	Purpose This paper aims to explore the power of appeals based on fear mixed with challenge co-designed with vulnerable consumers in motivating the use of credence services. Design/methodology/approach A qualitative phase (Study 1), comprising focus groups of self-identified at-risk gamblers, revealed a series of conceptual themes for advertising stimuli that were then tested empirically (Study 2)…	[De Vos, Svetlana] Australian Inst Business, Adelaide, SA, Australia; [Crouch, Roberta] Flinders Univ S Australia, Adelaide, SA, Australia; [Quester, Pascale] Swinburne Univ Technol, Melbourne, Vic, Australia; [Ilicic, Jasmina] Monash Univ, Melbourne, Vic, Australia	Flinders University South Australia; Swinburne University of Technology; Monash University	De Vos, S (autor correspondiente), Australian Inst Business, Adelaide, SA, Australia.	svetlanadevos@gmail.com		Ilicic, Jasmina/0000-0002-2658-4492; De Vos, Svetlana/0000-0002-4986-7452					93	0	0	2	5	EMERALD GROUP PUBLISHING LTD	BINGLEY	HOWARD HOUSE, WAGON LANE, BINGLEY BD16 1WA, W YORKSHIRE, ENGLAND	0887-6045			J SERV MARK	J. Serv. Mark.	OCT 6	2021	35	6
J	Yurtsever, G				Yurtsever, G			Ethical beliefs and tolerance of ambiguity	SOCIAL BEHAVIOR AND PERSONALITY			English	Article						ethical beliefs; tolerance of ambiguity; business; idealism; relativism	CONSUMER ETHICS; MORAL CHOICE; UNCERTAINTY; IDEOLOGY; STRATEGY; RISK	This study examined the relationship between ethical beliefs and tolerance of ambiguity. Two dimensions of ethical belief were examined: ethical relativism and idealism. Findings reported here are based on a questionnaire survey of 145 exporting and importing managers of Turkey. The results show a positive correlation between ethical relativism and tolerance of ambiguity, and a negative correlati…	Blacksea Tech Univ, Fac Econ & Adm Sci, Trabzon, Turkey	Karadeniz Technical University	Yurtsever, G (autor correspondiente), PK 99, TR-61035 Trabzon, Turkey.	gulyurt@risc01.ktu.edu.tr	yurtsever, gulcimen/I-2876-2014	yurtsever, gulcimen/0000-0003-0484-0261					35	9	9	0	10	SOC PERSONALITY RES INC	PALMERSTON NORTH	P O BOX 1539, PALMERSTON NORTH 5330, NEW ZEALAND	0301-2212	1179-6391		SOC BEHAV PERSONAL	Soc. Behav. Pers.		2000	28	2
J	Yee, LM; Grobman, WA				Yee, Lynn M.; Grobman, William A.			Obstetrician cognitive and affective skills in a diverse academic population	BMC MEDICAL EDUCATION			English	Article						Medical education; Obstetrician cognition; Coping skills; Tolerance of ambiguity; Physician professional development	AMBIGUITY; TOLERANCE; ELEMENTS	Background: Obstetrician cognitive and affective traits have been identified to have relationships with their patients' perinatal outcomes. The objective was to identify relationships between obstetrician demographic and practice characteristics and physician coping, self-efficacy, anxiety and ambiguity tolerance. Methods: Obstetricians at a single institution were surveyed using 5 validated scal…	[Yee, Lynn M.; Grobman, William A.] Northwestern Univ, Feinberg Sch Med, Dept Obstet & Gynecol, Div Maternal Fetal Med, 250 E Super St,5-2191, Chicago, IL 60611 USA	Northwestern University; Feinberg School of Medicine	Yee, LM (autor correspondiente), Northwestern Univ, Feinberg Sch Med, Dept Obstet & Gynecol, Div Maternal Fetal Med, 250 E Super St,5-2191, Chicago, IL 60611 USA.	lynn.yee@northwestern.edu							19	1	1	0	5	BMC	LONDON	CAMPUS, 4 CRINAN ST, LONDON N1 9XW, ENGLAND	1472-6920			BMC MED EDUC	BMC Med. Educ.	MAY 10	2016	16
J	Bokuniewicz, S				Bokuniewicz, Sylwia			TOLERANCE OF UNCERTAINTY AND AMBIGUITY OF THE SITUATION AND ANXIETY AS A STATE AND AS A FEATURE	JOURNAL OF EDUCATION CULTURE AND SOCIETY			English	Article						tolerance of ambiguity; anxiety as a state; anxiety as a trait; tolerance of uncertainty; coping with stress	PERSONALITY; INTOLERANCE	Aim. The aim of the undertaken research is to explain to what extent the tolerance of uncertainty and ambiguity of the situation is associated with anxiety as a state and with anxiety as a trait. Methods. The survey was conducted in electronic form with the aid of a form created on the Profitest.pl platform. The Uncertainty Tolerance Scale (own translation COPE, STAI and Ambiguity tolerance scale…	[Bokuniewicz, Sylwia] Univ Wroclaw, Fac Hist & Pedag Sci, Inst Pedag, Ul Dawida 1, PL-50527 Wroclaw, Poland	University of Wroclaw	Bokuniewicz, S (autor correspondiente), Univ Wroclaw, Fac Hist & Pedag Sci, Inst Pedag, Ul Dawida 1, PL-50527 Wroclaw, Poland.	257525@uwr.edu.pl							25	1	1	1	5	UNIV WROCLAW	WROCLAW	INST PEDAGOGY, UNIV WROCLAW REDYCKA 37, WROCLAW, 59-169, POLAND		2081-1640		J EDUC CULT SOC	J. Educ. Cult. Soc.		2020	11	2
J	McLain, DL				McLain, David L.			EVIDENCE OF THE PROPERTIES OF AN AMBIGUITY TOLERANCE MEASURE: THE MULTIPLE STIMULUS TYPES AMBIGUITY TOLERANCE SCALE-II (MSTAT-II)	PSYCHOLOGICAL REPORTS			English	Article							INTOLERANCE; RISK; INFORMATION	Despite widespread interest in ambiguity tolerance and other information-related individual differences, existing measures of ambiguity tolerance are conceptually disparate and are often psychometrically weak. This paper presents evidence of reliability and validity for a 13-item measure of ambiguity tolerance (MSTAT-II) based on a definition of ambiguity tolerance as an orientation, ranging from…	SUNY Inst Technol, Sch Business, Utica, NY 13504 USA	State University of New York (SUNY) System	McLain, DL (autor correspondiente), SUNY Inst Technol, Sch Business, POB 3050, Utica, NY 13504 USA.	dmclain@alum.mit.edu							40	88	92	4	55	SAGE PUBLICATIONS INC	THOUSAND OAKS	2455 TELLER RD, THOUSAND OAKS, CA 91320 USA	0033-2941	1558-691X		PSYCHOL REP	Psychol. Rep.	DEC	2009	105	3	1
J	Ndoja, S; Chahine, S; Saklofske, DH; Lanting, B				Ndoja, Silvio; Chahine, Saad; Saklofske, Donald H.; Lanting, Brent			The erosion of ambiguity tolerance and sustainment of perfectionism in undergraduate medical training: results from multiple samplings of a single cohort	BMC MEDICAL EDUCATION			English	Article						Tolerance of ambiguity; Perfectionism; Clerkship; Medical students	CONTROLLABLE LIFE-STYLE; STUDENTS; UNCERTAINTY; ANXIETY; INTOLERANCE; STRESS	BackgroundMedicine is a field that is simultaneously factual and ambiguous. Medical students have their first exposure to full time clinical practice during clerkship. While studies have examined medical trainees' tolerance of ambiguity (TOA), the extent to which TOA is affected by clinical experiences and its association with perfectionism is unknown. The aim of this study was to evaluate the ef…	[Ndoja, Silvio; Lanting, Brent] Univ Western Ontario, Schulich Sch Med & Dent, 1151 Richmond St, London, ON N6A 5C1, Canada; [Chahine, Saad] Queens Univ, Fac Educ, Duncan McArthur Hall,511 Union St W, Kingston, ON K7M 5R7, Canada; [Saklofske, Donald H.] Univ Western Ontario, Dept Psychol, 1151 Richmond St, London, ON N6A 5C1, Canada; [Lanting, Brent] London Hlth Sci, 339 Windermere Rd, London, ON…	Western University (University of Western Ontario); Queens University - Canada; Western University (University of Western Ontario); London Health Sciences Centre	Ndoja, S (autor correspondiente), Univ Western Ontario, Schulich Sch Med & Dent, 1151 Richmond St, London, ON N6A 5C1, Canada.	silviondoja@gmail.com		Ndoja, Silvio/0000-0001-5645-4384	Arthroplasty research fund	Arthroplasty research fund	This project was funded through the Arthroplasty research fund. Funding was used to pay for gift card insentives as outlined in the methods section. The senior author, BL, is a member of the Divsion of Arthroplasty. BL was involved in study design and manuscript preparation.		39	4	4	0	9	BMC	LONDON	CAMPUS, 4 CRINAN ST, LONDON N1 9XW, ENGLAND		1472-6920		BMC MED EDUC	BMC Med. Educ.	NOV 10	2020	20	1
J	Jafarova, O; Mazhirina, K; Sokhadze, E; Shtark, M				Jafarova, Olga; Mazhirina, Ksenia; Sokhadze, Estate; Shtark, Mark			Self-regulation Strategies and Heart Rate Biofeedback Training	APPLIED PSYCHOPHYSIOLOGY AND BIOFEEDBACK			English	Article						Self-regulation; Biofeedback technology; Personal characteristics; Ambiguity tolerance; Self-regulation strategies; Strategy efficiency; Stress resilience	SOCIAL ANXIETY; PERSONALITY; MODEL	In this paper we discuss the strategies of self-regulation that are used under stressful condition. The strategies were assessed by means of heart rate biofeedback with game plot that models a stressful situation as a sport competition. Special attention was paid to the analysis of personality traits, behavioral patterns, and other psychological correlates of effective learning of self-regulation…	[Jafarova, Olga; Mazhirina, Ksenia; Shtark, Mark] Fed Res Ctr Fundamental & Translat Med, Inst Mol Biol & Biophys, Novosibirsk, Russia; [Jafarova, Olga; Mazhirina, Ksenia; Shtark, Mark] Novosibirsk State Univ, Novosibirsk, Russia; [Sokhadze, Estate] Univ South Carolina, Greenville, SC 29605 USA	Novosibirsk State University	Sokhadze, E (autor correspondiente), Univ South Carolina, Greenville, SC 29605 USA.	tatosokhadze@yahoo.com							41	3	6	2	10	SPRINGER/PLENUM PUBLISHERS	NEW YORK	233 SPRING ST, NEW YORK, NY 10013 USA	1090-0586	1573-3270		APPL PSYCHOPHYS BIOF	Appl. Psychophysiol. Biofeedback	JUN	2020	45	2
J	Hartinger, A; Folling-Albers, M; Mortl-Hafizovic, D				Hartinger, A; Folling-Albers, M; Mortl-Hafizovic, D			Tolerance of ambiguity and its significance for learning in situated learning conditions	PSYCHOLOGIE IN ERZIEHUNG UND UNTERRICHT			German	Article						tolerance of ambiguity; situated learning; situated learning conditions; teacher education	UNCERTAINTY ORIENTATION; INDIVIDUAL-DIFFERENCES; KNOWLEDGE; RELEVANCE	In a comparative study with 100 first-year teacher students for elementary schools the assumption was investigated whether persons profit differently from situated learning conditions or from traditional-textbased learning conditions depending on their levels of tolerance of ambiguity. Learners with a low tolerance of ambiguity were assumed to show little positive effects of a situated learning e…	Univ Regensburg, Inst Padagog, D-93040 Regensburg, Germany	University of Regensburg	Hartinger, A (autor correspondiente), Univ Regensburg, Inst Padagog, D-93040 Regensburg, Germany.	andreas.hartinger@paedagogik.uni-regensburg.de; maria.foelling-albers@paedagogik.uni-regensburg.de; dzenana.hafizovic@aedagogik.uni-regensburg.de							45	0	0	1	14	ERNST REINHARDT GMBH CO VERLAG	MUNICH 19	KEMNATENSTRASSE 46, D-80639 MUNICH 19, GERMANY	0342-183X			PSYCHOL ERZ UNTERR	Psychol. Erzieh. Unterr.		2005	52	2
J	Mirhosseini, HS; Javid, ZR				Mirhosseini, Hanie Shokri; Javid, Zahra Rafiee			The comparison of ambiguity, loneliness feeling and responsibility tolerance among the children of single child and multi child families	LIFE SCIENCE JOURNAL-ACTA ZHENGZHOU UNIVERSITY OVERSEAS EDITION			English	Article								The aim of this study was to compare the ambiguity tolerance and sense of loneliness with responsibility of children in single and multi child families. The research method of this study was casual - comparative method. Statistical population is consisted of all secondary school female students of Tehran and the sample size is determined as 281 cases. To select the desire sample of students a mul…	[Mirhosseini, Hanie Shokri] Islamic Azad Univ, Roodehen, Iran	Islamic Azad University	Mirhosseini, HS (autor correspondiente), Islamic Azad Univ, Roodehen, Iran.	hanie_sh57@yahoo.com							0	0	0	1	6	MARSLAND PRESS	LANSING	PO BOX 21126, LANSING, MI 48909 USA	1097-8135			LIFE SCI J	Life Sci. J.		2013	10	1
J	Xu, H; Tracey, TJG				Xu, Hui; Tracey, Terence J. G.			The role of ambiguity tolerance in career decision making	JOURNAL OF VOCATIONAL BEHAVIOR			English	Article						Ambiguity tolerance; Career exploration; Career indecision; Career counseling	STRUCTURAL EQUATION MODELS; SELF-EFFICACY; LATENT-VARIABLES; HOLLANDS-THEORY; DIFFICULTIES; PERSONALITY; INTOLERANCE; ANXIETY; CHOICE; UNCERTAINTY	The role of ambiguity tolerance in career decision making was examined in a sample of college students (n = 275). Three hypotheses were proposed regarding the direct prediction of ambiguity tolerance on career indecision, the indirect prediction of ambiguity tolerance on career indecision through environmental and self explorations, and the moderation effect of ambiguity tolerance on the link of …	[Xu, Hui; Tracey, Terence J. G.] Arizona State Univ, Tempe, AZ 85287 USA	Arizona State University; Arizona State University-Tempe	Xu, H (autor correspondiente), Arizona State Univ, MC 0811, Tempe, AZ 85287 USA.	huixu5@asu.edu	Xu, Hui/AAT-8331-2020						40	55	59	7	101	ACADEMIC PRESS INC ELSEVIER SCIENCE	SAN DIEGO	525 B ST, STE 1900, SAN DIEGO, CA 92101-4495 USA	0001-8791	1095-9084		J VOCAT BEHAV	J. Vocat. Behav.	AUG	2014	85	1
J	Ironside, PM; Jeffries, PR; Martin, A				Ironside, Pamela M.; Jeffries, Pamela R.; Martin, Anne			Fostering patient safety competencies using multiple-patient simulation experiences	NURSING OUTLOOK			English	Article							AMBIGUITY TOLERANCE; EDUCATION; UNCERTAINTY; QUALITY	This multisite study examined the impact of multiple-patient simulation experiences on the development of nursing students' patient safety competencies in the final semester of their baccalaureate or associate degree nursing program. It extends the Jeffries Simulation Model by investigating how the student factors of tolerance for ambiguity and self-reported grade point average (GPA), in addition…	[Ironside, Pamela M.] Indiana Univ, Sch Nursing, Ctr Res Nursing Educ, Indianapolis, IN 46202 USA; [Jeffries, Pamela R.] Johns Hopkins Univ, Sch Nursing, Baltimore, MD USA; [Martin, Anne] Resp & Crit Care Consultants, Indianapolis, IN USA	Indiana University System; Indiana University-Purdue University Indianapolis; Johns Hopkins University	Ironside, PM (autor correspondiente), Indiana Univ, Sch Nursing, Ctr Res Nursing Educ, 1111 Middle Dr,NU 478, Indianapolis, IN 46202 USA.	pamirons@iupui.edu							28	66	66	1	12	ELSEVIER SCIENCE INC	NEW YORK	STE 800, 230 PARK AVE, NEW YORK, NY 10169 USA	0029-6554	1528-3968		NURS OUTLOOK	Nurs. Outlook	NOV-DEC	2009	57	6
J	Friedland, N; Keinan, G; Tytiun, T				Friedland, N; Keinan, G; Tytiun, T			The effect of psychological stress and tolerance of ambiguity on stereotypic attributions	ANXIETY STRESS AND COPING			English	Article						psychological stress; tolerance of ambiguity; stereotyping		Recent research on the relationship between cognition and affect suggests the prediction that psychological stress encourages stereotyping. Yet the empirical evidence regarding this proposition is inconclusive. This study examined the effect of stress on the perception of illusory correlations. which comprise a particular manifestation of stereotypic attributions. and the moderating role of toler…	Tel Aviv Univ, Dept Psychol, IL-69978 Tel Aviv, Israel	Tel Aviv University	Friedland, N (autor correspondiente), Tel Aviv Univ, Dept Psychol, IL-69978 Tel Aviv, Israel.								46	18	18	0	9	HARWOOD ACAD PUBL GMBH, TAYLOR & FRANCIS GROUP	PHILADELPHIA	325 CHESTNUT ST, 8TH FL, PHILADELPHIA, PA 19106 USA	1061-5806			ANXIETY STRESS COPIN	Anxiety Stress Coping		1999	12	4
J	Jessani, Z; Harris, PB				Jessani, Zohaib; Harris, Paul B.			Personality, politics, and denial: Tolerance of ambiguity, political orientation and disbelief in climate change	PERSONALITY AND INDIVIDUAL DIFFERENCES			English	Article						Tolerance of ambiguity; Political orientation; Climate change beliefs	INTOLERANCE; IDEOLOGY; VIEWS	Denial of climate change may exacerbate the problem by impeding pro-environmental behavior and policy. An online survey of 219 US citizens assessed tolerance of ambiguity, political orientation, and beliefs about climate change. Results indicated that low tolerance of ambiguity predicted beliefs that: 1) climate change is not a problem; 2) is not the result of human activity, and; 3) cannot be co…	[Jessani, Zohaib; Harris, Paul B.] Rollins Coll, Winter Pk, FL 32789 USA	Rollins College	Harris, PB (autor correspondiente), Rollins Coll, Winter Pk, FL 32789 USA.	pharris@rollins.edu							31	14	14	6	52	PERGAMON-ELSEVIER SCIENCE LTD	OXFORD	THE BOULEVARD, LANGFORD LANE, KIDLINGTON, OXFORD OX5 1GB, ENGLAND	0191-8869	1873-3549		PERS INDIV DIFFER	Pers. Individ. Differ.	SEP 1	2018	131
J	Park, IJ; Hai, S; Lee, S; Sohn, Y				Park, In-Jo; Hai, Shenyang; Lee, Seungmi; Sohn, Youngwoo			Investigating Psychometrics of Career Decision Ambiguity Tolerance Scale	FRONTIERS IN PSYCHOLOGY			English	Article						career decision; career decision ambiguity tolerance; career indecision; career decision self-efficacy; tolerance	ADAPT-ABILITIES SCALE; SEARCH SELF-EFFICACY; INTOLERANCE; INDECISION; ADAPTABILITY; CONSTRUCT; TRAITS	This study aimed to validate career decision ambiguity tolerance scale-Korean form applicable to a Korean sample. In study 1, 17-items from the original 18-item career decision ambiguity tolerance scale were valid based on IRT. In study 2, using the confirmatory factor analysis, we showed that excluding item 4 from the original scale is better than including it in the three factors model. Given t…	[Park, In-Jo; Hai, Shenyang] Henan Univ, Dept Psychol, Kaifeng, Peoples R China; [Lee, Seungmi; Sohn, Youngwoo] Yonsei Univ, Dept Psychol, Seoul, South Korea	Henan University; Yonsei University	Sohn, Y (autor correspondiente), Yonsei Univ, Dept Psychol, Seoul, South Korea.	ysohn@yonsei.ac.kr							59	6	6	10	28	FRONTIERS MEDIA SA	LAUSANNE	AVENUE DU TRIBUNAL FEDERAL 34, LAUSANNE, CH-1015, SWITZERLAND	1664-1078			FRONT PSYCHOL	Front. Psychol.	SEP 10	2019	10
J	Ravindran, S; Iyer, GS				Ravindran, Sury; Iyer, Govind S.			Organizational and knowledge management related antecedents of knowledge use: the moderating effect of ambiguity tolerance	INFORMATION TECHNOLOGY & MANAGEMENT			English	Article						Knowledge sharing; Knowledge use; Knowledge reuse; Incentives; Knowledge self-efficacy	INFORMATION-TECHNOLOGY; ACCEPTANCE; PERSONALITY; MODELS; REPOSITORIES; INTOLERANCE; INTEGRATION; ATTITUDES	To leverage their knowledge resources, many organizations deploy knowledge management systems (KMS), which contain at their core a knowledge repository. Successful use of the knowledge/repository depends largely on knowledge workers who must contribute to the knowledge base as well as use those knowledge objects. We develop and validate an empirical model that explains mechanisms required to redu…	[Ravindran, Sury] No Arizona Univ, WA Franke Coll Business, Flagstaff, AZ 86011 USA; [Iyer, Govind S.] Univ N Texas, Coll Business, Denton, TX 76203 USA	Northern Arizona University; University of North Texas System; University of North Texas Denton	Ravindran, S (autor correspondiente), No Arizona Univ, WA Franke Coll Business, Flagstaff, AZ 86011 USA.	sury.ravindran@nau.edu; govind.iyer@unt.edu	santana, elysmara S D/P-2636-2016						66	12	13	2	67	SPRINGER	NEW YORK	ONE NEW YORK PLAZA, SUITE 4600, NEW YORK, NY, UNITED STATES	1385-951X	1573-7667		INFORM TECHNOL MANAG	Inf. Technol. Manag.	DEC	2014	15	4
J	McLain, DL; Kefallonitis, E; Armani, K				McLain, David L.; Kefallonitis, Efstathios; Armani, Kimberly			Ambiguity tolerance in organizations: definitional clarification and perspectives on future research	FRONTIERS IN PSYCHOLOGY			English	Article						ambiguity tolerance; uncertainty; complexity; unfamiliarity; entropy; illogical stimuli; decision making; cognition	DECISION-MAKING; SAFETY CLIMATE; UNCERTAINTY; INTOLERANCE; CHOICE; MODEL; RISK; PERCEPTION; SCALE	Ambiguity tolerance is an increasingly popular subject for study in a wide variety of fields. The definition of ambiguity tolerance has changed since its inception, and accompanying that change are changes in measurement and the research questions that interest researchers. There is a wealth of opportunity for research related to ambiguity tolerance and recent advances in neuroscience, measuremen…	[McLain, David L.; Kefallonitis, Efstathios] SUNY Coll Oswego, Sch Business, Oswego, NY 13126 USA; [Armani, Kimberly] SUNY Coll Oswego, Metro Ctr, Syracuse, NY USA	State University of New York (SUNY) System; State University of New York (SUNY) - Oswego; State University of New York (SUNY) System	McLain, DL (autor correspondiente), SUNY Coll Oswego, Sch Business, 7060 Route 104, Oswego, NY 13126 USA.	david.mclain@oswego.edu							68	37	39	5	40	FRONTIERS MEDIA SA	LAUSANNE	AVENUE DU TRIBUNAL FEDERAL 34, LAUSANNE, CH-1015, SWITZERLAND	1664-1078			FRONT PSYCHOL	Front. Psychol.	APR 28	2015	6
J	Zhaleh, K; Ghonsooly, B; Pishghadam, R				Zhaleh, Kiyana; Ghonsooly, Behzad; Pishghadam, Reza			Effects of Conceptions of Intelligence and Ambiguity Tolerance on Teacher Burnout: A Case of Iranian EFL Teachers	JOURNAL OF RESEARCH IN APPLIED LINGUISTICS			English	Article						Ambiguity Tolerance; Path Analysis; Teacher Burnout; Teachers' Conceptions of Intelligence (TCoI)	IMPLICIT THEORIES; SCHOOL; INTOLERANCE; STRESS; SCALE; ACHIEVEMENT; CARE	This study investigated teachers' conceptions of intelligence (TCoI) and ambiguity tolerance in the burnout levels of 202 Iranian EFL teachers. To this end, 3 inventories were utilized: Language Teachers' Conceptions of Intelligence Scale (LTCI-S), Multiple Stimulus Types Ambiguity Tolerance Scale-II (MSTAT-II), and Maslach Burnout Inventory (MBI). Pearson multiple correlation coefficients and pa…	[Zhaleh, Kiyana] Ferdowsi Univ Mashhad, Fac Letters & Humanities, Dept Dept English Language & Literature, Mashhad, Iran; [Ghonsooly, Behzad; Pishghadam, Reza] Ferdowsi Univ Mashhad, Fac Letters & Humanities, Dept English Language & Literature, Mashhad, Iran	Ferdowsi University Mashhad; Ferdowsi University Mashhad	Ghonsooly, B (autor correspondiente), Ferdowsi Univ Mashhad, Fac Letters & Humanities, Dept English Language & Literature, Mashhad, Iran.	kiyanazhaleh@gmail.com; ghonsooly@um.ac.ir; pishghadam@um.ac.ir	Pishghadam, Reza/P-9019-2015; Zhaleh, Kiyana/AAM-7635-2021	Pishghadam, Reza/0000-0001-6876-5139; Zhaleh, Kiyana/0000-0002-0918-5246					73	13	13	2	8	SHAHID CHAMRAN UNIV AHVAZ, IRAN	AHVAZ	FAC ENGINEERING, PO BOX 61357-43337, AHVAZ, 00000, IRAN	2345-3303	2588-3887		J RES APPL LINGUIST	J. Res. Appl. Linguist.	SUM-FAL	2018	9	2
J	Yang, N				Yang, Nan			An Investigation Into the Interplay Between Chinese EFL Teachers' Emotional Intelligence, Ambiguity Tolerance, and Work Engagement	FRONTIERS IN PSYCHOLOGY			English	Article						ambiguity tolerance; emotional intelligence; work engagement; EFL teachers; predictability power	SELF-EFFICACY; PERSONALITY; BURNOUT; UNCERTAINTY; PROFICIENCY; COMPETENCE; VALIDATION; PREDICTORS; LEARNERS; STUDENTS	Teachers' work engagement is regarded as a critical issue in educational contexts, so the emotional factors and personality traits, and their effects on teacher engagement have drawn the attention of investigators. This study seeks to investigate the relationship between teachers' emotional intelligence, ambiguity tolerance, and work engagement. Moreover, this study tries to investigate the contr…	[Yang, Nan] Shandong Management Univ, Sch Humanity, Jinan, Peoples R China	Shandong Management University	Yang, N (autor correspondiente), Shandong Management Univ, Sch Humanity, Jinan, Peoples R China.	Annette001101@163.com							105	0	0	8	8	FRONTIERS MEDIA SA	LAUSANNE	AVENUE DU TRIBUNAL FEDERAL 34, LAUSANNE, CH-1015, SWITZERLAND	1664-1078			FRONT PSYCHOL	Front. Psychol.	JUL 13	2022	13
J	DALBERT, C				DALBERT, C			BELIEF IN A JUST WORLD - DIFFERENTIATION AND VALIDATION OF A CONSTRUCT	ZEITSCHRIFT FUR SOZIALPSYCHOLOGIE			German	Article; Proceedings Paper	1ST CONF FOR DIFFERENTIAL PSYCHOLOGY AND PERSONALITY RESEARCH	NOV, 1991	HEIDELBERG, GERMANY					A German and a Spanish questionnaire study examined the relationship between belief in a just world, authoritarianism and tolerance of ambiguity. The results revealed that authoritarianism and belief in a just world are distinct but positively correlated dispositions. Moreover, only authoritarianism showed a negative relationship with tolerance of ambiguity. A multiple regression analysis provide…			DALBERT, C (autor correspondiente), UNIV TUBINGEN,PADAGOG PSYCHOL ABT,MUNZGASSE 22-30,W-7400 TUBINGEN 1,GERMANY.								39	9	9	0	4	VERLAG HANS HUBER	BERN 9	LANGGASS-STRASSE 76, CH-3000 BERN 9, SWITZERLAND	0044-3514			Z SOZIALPSYCHOL	Z. Soz. Psychol.		1992	23	4
J	Arquero, JL; McLain, DL				Arquero, Jose L.; McLain, David L.			Preliminary Validation of the Spanish Version of the Multiple Stimulus Types Ambiguity Tolerance Scale (MSTAT-II)	SPANISH JOURNAL OF PSYCHOLOGY			English	Article						ambiguity tolerance; organizational behavior; decision making; uncertainty	GOODNESS-OF-FIT; COGNITIVE-STYLE; INTOLERANCE; RELIABILITY; RISK	Despite widespread interest in ambiguity tolerance and other information-related individual differences, existing measures are conceptually dispersed and psychometrically weak. This paper presents the Spanish version of MSTAT-II, a short, stimulus-oriented, and psychometrically improved measure of an individual's orientation toward ambiguous stimuli. Results obtained reveal adequate reliability, …	[Arquero, Jose L.] Univ Seville, FCEYE, Seville 41018, Spain; [McLain, David L.] SUNY, New York, NY USA	University of Sevilla; State University of New York (SUNY) System; SUNY Community College; SUNY Maritime College; SUNY Optometry	Arquero, JL (autor correspondiente), Univ Seville, FCEYE, Ramon & Cajal 1, Seville 41018, Spain.	arquero@us.es	Arquero-Montaño, Jose Luis/H-3947-2011	Arquero-Montaño, Jose Luis/0000-0002-7086-8812					50	15	19	0	4	CAMBRIDGE UNIV PRESS	NEW YORK	32 AVENUE OF THE AMERICAS, NEW YORK, NY 10013-2473 USA	1138-7416	1988-2904		SPAN J PSYCHOL	Span. J. Psychol.	MAY	2010	13	1
J	Yurtsever, G				Yurtsever, G			Tolerance of ambiguity, information, and negotiation	PSYCHOLOGICAL REPORTS			English	Article							BEHAVIOR; MODEL	This study examines the relationship between the tolerance of ambiguity and the outcomes of negotiation and the misrepresentation of information. The data were obtained from 98 middle managers of a bank in Turkey. A positive correlation of .74 (p < .01) obtained between scores on tolerance of ambiguity with the outcomes of negotiation and a negative correlation of -66 (p < .01) with misrepresenta…			Yurtsever, G (autor correspondiente), PK 685, TR-06445 Ankara, Turkey.		yurtsever, gulcimen/I-2876-2014	yurtsever, gulcimen/0000-0003-0484-0261					39	16	16	0	12	SAGE PUBLICATIONS INC	THOUSAND OAKS	2455 TELLER RD, THOUSAND OAKS, CA 91320 USA	0033-2941	1558-691X		PSYCHOL REP	Psychol. Rep.	AUG	2001	89	1
J	Grube, M				Grube, M			Tolerance of ambiguity, art therapy and psychiatric illness	PSYCHIATRISCHE PRAXIS			German	Article							INTOLERANCE	Tolerance of ambiguity means the ability to tolerate contradictory and incalculable informations. There is the hypothesis that a high degree of tolerance of ambiguity correlates with creativity. It is unclear how various psychiatric illnesses and psychopathological conditions affect tolerance of ambiguity. Therefore we carried out a study concerning the tolerance of ambiguity: 154 persons were sy…	Stadt Kliniken Frankfurt, Klin Psychiat & Psychotherapie, Frankfurt, Germany; Univ Frankfurt, Akad Lehrkrankenhaus, D-6000 Frankfurt, Germany	Goethe University Frankfurt	Grube, M (autor correspondiente), Klin Psychiat & Psychotherapie, Gotenstr 6-8, D-65929 Frankfurt, Germany.								26	6	6	1	8	GEORG THIEME VERLAG KG	STUTTGART	RUDIGERSTR 14, D-70469 STUTTGART, GERMANY	0303-4259			PSYCHIAT PRAX	Psychiatr. Prax.	NOV	2002	29	8
J	Furnham, A; Avison, M				Furnham, A; Avison, M			Personality and preference for surreal paintings	PERSONALITY AND INDIVIDUAL DIFFERENCES			English	Article						personality characteristics; surreal paintings; preference	SENSATION-SEEKING; TOLERANCE; AMBIGUITY; SCALES; VALIDITY	Sixty-two subjects rated 20 slides of surreal and representational paintings. They then completed questionnaires assessing tolerance of ambiguity, sensation seeking, and the 'Big Five' personality dimensions. Ambiguity tolerance was not found to be as strongly associated with preference for surreal art as had been predicted. The hypothesis that sensation seeking Scores would be related positively…	UCL, Dept Psychol, London WC1E 6BT, England	University of London; University College London	Furnham, A (autor correspondiente), UCL, Dept Psychol, London WC1E 6BT, England.		Furnham, Adrian/ABB-2072-2020						41	63	64	1	12	PERGAMON-ELSEVIER SCIENCE LTD	OXFORD	THE BOULEVARD, LANGFORD LANE, KIDLINGTON, OXFORD OX5 1GB, ENGLAND	0191-8869			PERS INDIV DIFFER	Pers. Individ. Differ.	DEC	1997	23	6
J	Hitsuwari, J; Nomura, M				Hitsuwari, Jimpei; Nomura, Michio			Ambiguity Tolerance Can Improve through Poetry Appreciation and Creation	JOURNAL OF CREATIVE BEHAVIOR			English	Article; Early Access						ambiguity tolerance; absolutism; haiku poetry; art; appreciation; creation	PERSONALITY; THOUGHT; HAIKU; ART	Ambiguity tolerance is an individual trait indicating low aversion to ambiguity that is closely related to creativity. Appreciation and discussion of art are known to improve ambiguity tolerance, but the effects of appreciation and discussion have not been studied separately. In this study, we used haiku poetry with the characteristic of ambiguity to confirm the effect of appreciation by separati…	[Hitsuwari, Jimpei; Nomura, Michio] Kyoto Univ, Kyoto, Japan; [Hitsuwari, Jimpei] Japan Soc Promot Sci, Tokyo, Japan; [Nomura, Michio] Kyoto Univ, Grad Sch Educ, Kyoto 6068501, Japan	Kyoto University; Japan Society for the Promotion of Science; Kyoto University	Nomura, M (autor correspondiente), Kyoto Univ, Grad Sch Educ, Kyoto 6068501, Japan.	nomura.michio.8u@kyoto-u.ac.jp		Nomura, Michio/0000-0003-1043-2811	JSPS KAKENHI [19H01773]	JSPS KAKENHI(Ministry of Education, Culture, Sports, Science and Technology, Japan (MEXT)Japan Society for the Promotion of ScienceGrants-in-Aid for Scientific Research (KAKENHI))	This study was supported by Grants-In-Aid for Scientific Research (KAKENHI; JSPS KAKENHI grant no. 19H01773).		35	0	0	0	0	WILEY	HOBOKEN	111 RIVER ST, HOBOKEN 07030-5774, NJ USA	0022-0175	2162-6057		J CREATIVE BEHAV	J. Creat. Behav.
J	Xu, H; Tracey, TJG				Xu, Hui; Tracey, Terence J. G.			Career Decision Ambiguity Tolerance Scale: Construction and initial validations	JOURNAL OF VOCATIONAL BEHAVIOR			English	Article						Ambiguity tolerance; Career decision; Instrument development; Factor analysis; Incremental validity	SELF-EFFICACY; MAKING DIFFICULTIES; RELIABILITY; VALIDITY; FORM	The Career Decision Ambiguity Tolerance Scale (CDAT) measures individual evaluations of and responses to ambiguity encountered in career decision making. It was developed and initially validated through two studies of college students. An exploratory and confirmatory factor analysis consistently showed a three-factor structure for career decision ambiguity tolerance, consisting of preference, tol…	[Xu, Hui; Tracey, Terence J. G.] Arizona State Univ, Tempe, AZ 85287 USA	Arizona State University; Arizona State University-Tempe	Xu, H (autor correspondiente), Arizona State Univ, Counseling & Counseling Psychol, MC-0811, Tempe, AZ 85287 USA.	huixu5@asu.edu	Xu, Hui/AAT-8331-2020		Office of the Vice-President for Research and Economic Affairs; Graduate Research Support Program; Graduate Education at Arizona State University	Office of the Vice-President for Research and Economic Affairs; Graduate Research Support Program; Graduate Education at Arizona State University	We would like to express our gratitude to Judith Homer and Liang Liao for their valuable feedback regarding the initial items. This project was supported by the Office of the Vice-President for Research and Economic Affairs, the Graduate Research Support Program, and the Graduate Education at Arizona State University.		29	36	38	7	77	ACADEMIC PRESS INC ELSEVIER SCIENCE	SAN DIEGO	525 B ST, STE 1900, SAN DIEGO, CA 92101-4495 USA	0001-8791	1095-9084		J VOCAT BEHAV	J. Vocat. Behav.	JUN	2015	88
J	Paralkar, U; Knutson, D				Paralkar, Urvi; Knutson, Douglas			Coping with academic stress: Ambiguity and uncertainty tolerance in college students	JOURNAL OF AMERICAN COLLEGE HEALTH			English	Article; Early Access						Academic stress; coping; uncertainty	MENTAL-HEALTH; INTOLERANCE; ANXIETY; CONTEXT; PROGRAM; SCALE	Objective: Stress is a barrier to academic success for college students and the unique resilience effects of ambiguity and uncertainty tolerance have yet to be explored. We hypothesized that tolerance of ambiguity and tolerance of uncertainty relate to academic stress differently. Participants: We recruited 158 undergraduate participants from a medium-size public university in the Midwestern Unit…	[Paralkar, Urvi] Southern Illinois Univ Carbondale, Sch Psychol & Behav Sci, Carbondale, IL 62901 USA; [Knutson, Douglas] Oklahoma State Univ, Sch Community Hlth Sci Counseling & Counseling Ps, Stillwater, OK 74078 USA	Southern Illinois University System; Southern Illinois University; Oklahoma State University System; Oklahoma State University - Stillwater	Paralkar, U (autor correspondiente), Southern Illinois Univ Carbondale, Sch Psychol & Behav Sci, Carbondale, IL 62901 USA.	urvi.paralkar@siu.edu	Knutson, Douglas/W-5032-2019; Paralkar, Urvi/AHC-3433-2022	Knutson, Douglas/0000-0002-4905-4769;					35	1	1	10	40	ROUTLEDGE JOURNALS, TAYLOR & FRANCIS LTD	ABINGDON	2-4 PARK SQUARE, MILTON PARK, ABINGDON OX14 4RN, OXON, ENGLAND	0744-8481	1940-3208		J AM COLL HEALTH	J. Am. Coll. Health
J	Ruck, J				Ruck, Julia			Multilingualism and Affective Attitudes: The Sociocognitive Profiles of First-Year Learners of L2 German	UNTERRICHTSPRAXIS-TEACHING GERMAN			English	Article							AMBIGUITY TOLERANCE; LANGUAGE; PROFICIENCY; INTOLERANCE; INTERPLAY; ANXIETY; ENGLISH	Sociocognitive (Atkinson, 2011) and complex dynamic systems approaches (Larsen-Freeman & Cameron, 2008) highlight the inextricable connectedness of social and cognitive phenomena in second language (L2) learning. Previous research found numerous ties between L2 learning and both learners' sociocultural background as well as their affective attitudes such as their Tolerance of Ambiguity (TOA; Ely,…	[Ruck, Julia] Webster Vienna Private Univ, Vienna, Austria	Webster Vienna Private University	Ruck, J (autor correspondiente), Webster Vienna Private Univ, Vienna, Austria.			Ruck, Julia/0000-0001-9096-0977					66	0	0	0	1	WILEY	HOBOKEN	111 RIVER ST, HOBOKEN 07030-5774, NJ USA	0042-062X	1756-1221		UNTERRICHTSPRAXIS	Unterrichtspraxis	SEP	2020	53	2
J	Huaman-Ramirez, R; Merunka, D; Maaninou, N				Huaman-Ramirez, Richard; Merunka, Dwight; Maaninou, Nada			Destination personality effects on tourists' attitude: the role of self-congruity and ambiguity tolerance	JOURNAL OF STRATEGIC MARKETING			English	Article; Early Access						Destination personality; self-congruity; destination attitude; ambiguity tolerance		This research focuses on the relationships among destination personality's dimensions, self-congruity, ambiguity tolerance, and tourists' attitude towards a destination, based on a study conducted in the touristic city of Aix-en-Provence (southern France). The findings confirm the direct link between tourists' destination personality dimensions and overall attitude, and further establish that sel…	[Huaman-Ramirez, Richard; Maaninou, Nada] Univ Strasbourg, HuManiS, EM Strasbourg Business Sch, Mkt, Strasbourg, France; [Merunka, Dwight] Aix Marseille Univ, CERGAM, IAE, Mkt, Puyricard, France	UDICE-French Research Universities; Universites de Strasbourg Etablissements Associes; Universite de Strasbourg; UDICE-French Research Universities; Aix-Marseille Universite	Huaman-Ramirez, R (autor correspondiente), Univ Strasbourg, HuManiS, EM Strasbourg Business Sch, Mkt, Strasbourg, France.	richard.huaman@em-strasbourg.eu	Huaman-Ramirez, Richard/AAI-3971-2020	Huaman-Ramirez, Richard/0000-0001-8680-5237					99	4	4	5	11	ROUTLEDGE JOURNALS, TAYLOR & FRANCIS LTD	ABINGDON	2-4 PARK SQUARE, MILTON PARK, ABINGDON OX14 4RN, OXON, ENGLAND	0965-254X	1466-4488		J STRATEG MARK	J. Strateg. Mark.
J	Houran, J; Williams, C				Houran, J; Williams, C			Relation of tolerance of ambiguity to global and specific paranormal experience	PSYCHOLOGICAL REPORTS			English	Article							CONTEXTUAL MEDIATION; DELUSIONAL THINKING; DEATH ANXIETY; BELIEF; HALLUCINATIONS; SCHIZOPHRENIA; RELIABILITY; PERCEPTION; VALIDITY	We examined the relationship of tolerance of ambiguity to severe global factors and specific types of anomalous or paranormal experience. 107 undergraduate students completed MacDonald's 1970 AT-20 and the Anomalous Experiences Inventory of Kumar, Pekala, and Gallagher. Scores on the five subscales of the Anomalous Experiences Inventory correlated differently with tolerance of ambiguity. Global p…	So Illinois Univ, Sch Med, Carbondale, IL 62901 USA; Liverpool Hope Univ Coll, Liverpool, Merseyside, England	Southern Illinois University System; Southern Illinois University; Liverpool Hope University	Houran, J (autor correspondiente), 301 Univ Ct W, Springfield, IL 62703 USA.			Houran, James/0000-0003-1725-582X					58	19	20	0	10	PSYCHOLOGICAL REPORTS	MISSOULA	P O BOX 9229, MISSOULA, MT 59807 USA	0033-2941			PSYCHOL REP	Psychol. Rep.	DEC	1998	83	3	1
J	Jach, HK; Smillie, LD				Jach, Hayley K.; Smillie, Luke D.			To fear or fly to the unknown: Tolerance for ambiguity and Big Five personality traits	JOURNAL OF RESEARCH IN PERSONALITY			English	Article						Openness to experience; Extraversion; Neuroticism; Ambiguity; Uncertainty; Psychological entropy; Ellsberg paradigm	INDIVIDUAL-DIFFERENCES; UNCERTAINTY; INTOLERANCE; OPENNESS; DOMAIN; RISK; ASSOCIATIONS; PREFERENCES; VALIDATION; DIMENSIONS	The present study investigated whether ambiguity tolerance relates to personality traits that are theoretically grounded in fear (neuroticism) or attraction (openness to experience; extraversion) for the unknown. Our hypotheses were supported for self-report measures (and openness to experience predicted ambiguity tolerance controlling for intelligence), but behavioral choice measures of ambiguit…	[Jach, Hayley K.; Smillie, Luke D.] Univ Melbourne, Melbourne, Vic, Australia	University of Melbourne	Jach, HK (autor correspondiente), Univ Melbourne, Melbourne, Vic, Australia.	hayleyjach@gmail.com	Jach, Hayley/AAT-5194-2020	Jach, Hayley/0000-0001-6808-8713; Smillie, Luke/0000-0001-5148-8358					65	20	21	5	41	ACADEMIC PRESS INC ELSEVIER SCIENCE	SAN DIEGO	525 B ST, STE 1900, SAN DIEGO, CA 92101-4495 USA	0092-6566	1095-7251		J RES PERS	J. Res. Pers.	APR	2019	79
J	Houran, J				Houran, J			Tolerance of ambiguity and the perception of UFOs	PERCEPTUAL AND MOTOR SKILLS			English	Article							GEOPHYSICAL VARIABLES; RELIABILITY; VALIDITY; BEHAVIOR	As some percipients of UFOs may misinterpret ambiguous yet conventional aerial phenomena, this research tested the hypothesis that percipients of UFOs would score significantly lower on tolerance of ambiguity than nonpercipients. 39 percipients and 43 nonpercipients completed a measure of tolerance of ambiguity and the findings supported the hypothesis. Confounding factors such as respondents' ag…	SO ILLINOIS UNIV,SCH MED,CARBONDALE,IL 62901	Southern Illinois University System; Southern Illinois University				Houran, James/0000-0003-1725-582X					10	1	1	0	1	PERCEPTUAL MOTOR SKILLS	MISSOULA	PO BOX 9229, MISSOULA, MT 59807	0031-5125			PERCEPT MOTOR SKILL	Percept. Mot. Skills	DEC	1997	85	3	1
J	Chu, WH; Lin, DY; Chen, TY; Tsai, PS; Wang, CH				Chu, Wo-Hsin; Lin, Dong-Yi; Chen, Tsung-Ying; Tsai, Pei-Shu; Wang, Chao-Hua			The relationships between ambiguity tolerance, learning strategies, and learning Chinese as a second language	SYSTEM			English	Article						Ambiguity tolerance; Learning strategies; Learning Chinese as a second language; Chinese proficiency	FOREIGN-LANGUAGE; 2ND LANGUAGE; PERSONALITY; PROFICIENCY; CLASSROOM; STUDENTS; BELIEFS; ENGLISH; STYLES	The present study explored the relationships among ambiguity tolerance, language learning strategies, and L2 proficiency in the context of learning Chinese as a second language (CSL) in Taiwan. The three dimensions are inextricably linked to one another. Although a statistical relationship between ambiguity tolerance and overall strategy use could not be established, high ambiguity tolerance was …	[Chu, Wo-Hsin; Chen, Tsung-Ying] Natl Taiwan Normal Univ, Dept Chinese Language 2, Taipei, Taiwan; [Lin, Dong-Yi] Univ Ghent, Dept English Studies, B-9000 Ghent, Belgium; [Tsai, Pei-Shu] Natl Changhua Univ Educ, Grad Inst Translat & Interpretat, Changhua, Taiwan; [Wang, Chao-Hua] Natl Taichung Univ Sci & Technol, Dept Multimedia Design, Taichung, Taiwan	National Taiwan Normal University; Ghent University; National Changhua University of Education; National Taichung University of Science & Technology	Lin, DY (autor correspondiente), Univ Ghent, Dept English Studies, Fac Arts & Philosophy, Blandijnberg 2,3rd Floor, B-9000 Ghent, Belgium.	chuwh@ntnu.edu.tw; lindongyi@gmail.com; tsungyin@ualberta.ca; ts.susan@gmail.com; chwang2nd@gmail.com	Tsai, Pei-Shu/AAP-2660-2020	Chen, Tsung-Ying/0000-0002-3876-8491; , Pei-Shu Tsai/0000-0002-7059-1657	Aim for the Top University Project of National Taiwan Normal University (NTNU); Center of Learning Technology for Chinese of National Taiwan Normal University (NTNU); Ministry of Education, Taiwan, R.O.C.; International Research-Intensive Center of Excellence Program of NTNU; Ministry of Science and Technology, Taiwan, R.O.C. [NSC 103-2911-I-003-301, NSC 102-2410-H-003-065]	Aim for the Top University Project of National Taiwan Normal University (NTNU); Center of Learning Technology for Chinese of National Taiwan Normal University (NTNU); Ministry of Education, Taiwan, R.O.C.(Ministry of Education, Taiwan); International Research-Intensive Center of Excellence Program of NTNU; Ministry of Science and Technology, Taiwan, R.O.C.(Ministry of Science and Technology, Taiw…	This research was partially supported by the Aim for the Top University Project and Center of Learning Technology for Chinese of National Taiwan Normal University (NTNU), sponsored by the Ministry of Education, Taiwan, R.O.C. and the International Research-Intensive Center of Excellence Program of NTNU and Ministry of Science and Technology, Taiwan, R.O.C. under Grant no. NSC 103-2911-I-003-301 a…		51	16	16	15	92	ELSEVIER SCI LTD	OXFORD	THE BOULEVARD, LANGFORD LANE, KIDLINGTON, OXFORD OX5 1GB, OXON, ENGLAND	0346-251X	1879-3282		SYSTEM	System	APR	2015	49
J	Yousefi, N; Moradi-Joz, R; Eyni, S				Yousefi, Naser; Moradi-Joz, Rasool; Eyni, Sanaz			Developing causal model of occupational stress for English language teachers based on ambiguity tolerance and difficulty in emotion regulation: The mediating role of marital conflict	CURRENT PSYCHOLOGY			English	Article; Early Access						Occupational Stress; Ambiguity Tolerance; Difficulty in Emotion regulation; Marital Conflict; English Teachers	JOB-SATISFACTION; BURNOUT; INTELLIGENCE; GENDER; TRAIT	Occupational stress is an important risk factor for teachers' mental health. The aim of this study was to develop a causal model of occupational stress in English language teachers based on ambiguity tolerance and difficulty in emotion regulation mediated by marital conflict. The research method was descriptive and structural. The population consisted of all English language teachers who were tea…	[Yousefi, Naser; Eyni, Sanaz] Univ Kurdistan, Sanandaj, Iran; [Moradi-Joz, Rasool] Univ Zanjan, Zanjan, Iran	University of Kurdistan; University Zanjan	Moradi-Joz, R (autor correspondiente), Univ Zanjan, Zanjan, Iran.	naseryoosefi@yahoo.com; moradijoz@znu.ac.ir; sanaz.eyni@yahoo.com							53	0	0	4	4	SPRINGER	NEW YORK	ONE NEW YORK PLAZA, SUITE 4600, NEW YORK, NY, UNITED STATES	1046-1310	1936-4733		CURR PSYCHOL	Curr. Psychol.
J	Stark, R; Gruber, H; Renkl, A; Mandl, H				Stark, R; Gruber, H; Renkl, A; Mandl, H			''If everything is topsy-turvy, I feel at home'' - Tolerance of ambiguity and transfer	PSYCHOLOGIE IN ERZIEHUNG UND UNTERRICHT			German	Article						tolerance of ambiguity; transfer; simulation; complex learning; guided problem-solving		It was investigated to what extent the effects of different instructional conditions are a function of the subjects tolerance of ambiguity. 60 economics students from a vocational school learned by exploring a computer-based simulation of a company. In a 2 x 2 factorial design, the learning context (uniform vs. multiple) and the additional instructional support (unguided vs. guided problem solvin…			Stark, R (autor correspondiente), UNIV MUNICH,INST PADAG PSYCHOL & EMPIR PADAG,LEOPOLDSTR 13,D-80802 MUNICH,GERMANY.		Renkl, Alexander/K-6130-2012						13	4	4	0	0	ERNST REINHARDT GMBH CO VERLAG	MUNICH 19	KEMNATENSTRASSE 46, D-80639 MUNICH 19, GERMANY	0342-183X			PSYCHOL ERZ UNTERR	Psychol. Erzieh. Unterr.		1997	44	3
J	Jorge, E; Lopez-Valeiras, E; Gonzalez-Sanchez, MB				Jorge, Eloi; Lopez-Valeiras, Ernesto; Beatriz Gonzalez-Sanchez, Maria			The role of attitudes and tolerance of ambiguity in explaining consumers' willingness to pay for organic wine	JOURNAL OF CLEANER PRODUCTION			English	Article						Consumers' attitudes; Organic food; Organic wine; Willingness to pay; Tolerance of ambiguity	FOOD-CONSUMPTION; SUSTAINABLE CONSUMPTION; PRODUCT KNOWLEDGE; HEALTH; BEHAVIOR; CHOICE; PERCEPTIONS; GREEN; NATURALNESS; INFORMATION	Evidence shows that positive consumer attitudes are not always mirrored in their willingness to pay for organic wine. This study addresses this attitude-behavior gap by suggesting this relationship depends on consumer tolerance of ambiguity. A wine lab experiment was conducted along with two questionnaires. Results show that the positive influence of consumers' healthy attitude (the belief that o…	[Jorge, Eloi; Lopez-Valeiras, Ernesto; Beatriz Gonzalez-Sanchez, Maria] Univ Vigo, Vigo, Spain	Universidade de Vigo	Jorge, E (autor correspondiente), Univ Vigo, Ecobas Res Grp Econ Anal Accounting & Finance RGE, Fac Ciencias Econom & Empresariales, Campus Lagoas Marcosende, Vigo 36310, Spain.	edias@uvigo.es	Jorge, Eloi/AAV-3898-2021; Jorge, Eloi/H-5167-2017; Gonzalez-Sanchez, Maria Beatriz/M-2536-2013	Jorge, Eloi/0000-0002-0523-2762; Jorge, Eloi/0000-0002-0523-2762; Gonzalez-Sanchez, Maria Beatriz/0000-0001-9247-178X	Diputacion de Ourense [INOU 17-10]; RGEAF-ECOBAS (Xunta de Galicia)	Diputacion de Ourense; RGEAF-ECOBAS (Xunta de Galicia)(Xunta de Galicia)	This research was partially funded by Diputacion de Ourense (INOU 17-10) and RGEAF-ECOBAS (Xunta de Galicia).		123	13	13	5	36	ELSEVIER SCI LTD	OXFORD	THE BOULEVARD, LANGFORD LANE, KIDLINGTON, OXFORD OX5 1GB, OXON, ENGLAND	0959-6526	1879-1786		J CLEAN PROD	J. Clean Prod.	JUN 1	2020	257
J	De Vries, HB; Zenasni, F; Lubart, T				De Vries, Herie (Henderika) B.; Zenasni, Franck; Lubart, Todd			Tolerance of Ambiguity and Cultural Differences	INTERNATIONAL JOURNAL OF PSYCHOLOGY			English	Meeting Abstract									[De Vries, Herie (Henderika) B.] Univ Paris 05, Luxembourg, Luxembourg; [Zenasni, Franck; Lubart, Todd] Univ Paris 05, Paris, France	UDICE-French Research Universities; Universite Paris Cite			Lubart, todd/Z-4126-2019	Lubart, todd/0000-0002-8776-8797					0	0	0	0	2	ROUTLEDGE JOURNALS, TAYLOR & FRANCIS LTD	ABINGDON	2-4 PARK SQUARE, MILTON PARK, ABINGDON OX14 4RN, OXON, ENGLAND	0020-7594	1464-066X		INT J PSYCHOL	Int. J. Psychol.	JUL	2016	51
J	Hancock, J; Roberts, M; Monrouxe, L; Mattick, K				Hancock, Jason; Roberts, Martin; Monrouxe, Lynn; Mattick, Karen			Medical student and junior doctors' tolerance of ambiguity: development of a new scale	ADVANCES IN HEALTH SCIENCES EDUCATION			English	Article						Ambiguity; Epistemology; Medical education; Tolerance; Uncertainty	UNCERTAINTY; INTOLERANCE	The practice of medicine involves inherent ambiguity, arising from limitations of knowledge, diagnostic problems, complexities of treatment and outcome and unpredictability of patient response. Research into doctors' tolerance of ambiguity is hampered by poor conceptual clarity and inadequate measurement scales. We aimed to create and pilot a measurement scale for tolerance of ambiguity in medica…	[Hancock, Jason; Mattick, Karen] Univ Exeter, Sch Med, Exeter EX1 2LU, Devon, England; [Roberts, Martin] Univ Plymouth, CAMERA, Peninsula Sch Med, Plymouth PL4 8AA, Devon, England; [Roberts, Martin] Univ Plymouth, CAMERA, Peninsula Sch Dent, Plymouth PL4 8AA, Devon, England; [Monrouxe, Lynn] Cardiff Univ, Sch Med, Cardiff CF10 3AX, S Glam, Wales	University of Exeter; University of Plymouth; University of Plymouth; Cardiff University	Hancock, J (autor correspondiente), Univ Exeter, Sch Med, St Lukes Campus,Heavitree Rd, Exeter EX1 2LU, Devon, England.	j.hancock2@exeter.ac.uk	Monrouxe, Lynn/AAG-9817-2019; Monrouxe, Lynn/H-6770-2012; Roberts, Martin John/C-3305-2013	Monrouxe, Lynn/0000-0002-4895-1812; Roberts, Martin John/0000-0002-8010-1068; Mattick, Karen/0000-0003-1800-773X	National Institute for Health Research [ACF-2013-23-007] Funding Source: researchfish	National Institute for Health Research(National Institute for Health Research (NIHR))			28	34	35	2	32	SPRINGER	DORDRECHT	VAN GODEWIJCKSTRAAT 30, 3311 GZ DORDRECHT, NETHERLANDS	1382-4996	1573-1677		ADV HEALTH SCI EDUC	Adv. Health Sci. Educ.	MAR	2015	20	1
J	Endres, ML; Chowdhury, S; Milner, M				Endres, Megan L.; Chowdhury, Sanjib; Milner, Morgan			Ambiguity tolerance and accurate assessment of self-efficacy in a complex decision task	JOURNAL OF MANAGEMENT & ORGANIZATION			English	Article						self-efficacy; ambiguity tolerance; task complexity; decision making; experiment; uncertainty	DIFFERENTIAL INFLUENCE; REGULATORY PROCESSES; RISK PROPENSITY; DETERMINANTS; UNCERTAINTY; PERSONALITY; PERFORMANCE; JUDGMENTS; FEEDBACK; CHOICE	Organizational decision making requires the ability to process ambiguous information while dealing with overload and conflicting requirements. Although researchers agree that ambiguity tolerance is a critical skill for making high-quality complex decisions, few have investigated the effects of ambiguity tolerance on self-efficacy to make complex decisions. In the current experiment, 151 participa…	[Endres, Megan L.; Chowdhury, Sanjib; Milner, Morgan] Eastern Michigan Univ, Coll Business, Dept Management, Ypsilanti, MI 48197 USA	Eastern Michigan University	Endres, ML (autor correspondiente), Eastern Michigan Univ, Coll Business, Dept Management, Ypsilanti, MI 48197 USA.		Endres, Megan/ABE-8215-2021	Endres, Megan/0000-0002-8856-9757					74	26	28	6	66	CAMBRIDGE UNIV PRESS	CAMBRIDGE	EDINBURGH BLDG, SHAFTESBURY RD, CB2 8RU CAMBRIDGE, ENGLAND	1833-3672	1839-3527		J MANAGE ORGAN	J. Manag. Organ.	MAR	2009	15	1
J	Moore, S; Ward, M; Katz, B				Moore, S; Ward, M; Katz, B			Machiavellianism and tolerance of ambiguity	PSYCHOLOGICAL REPORTS			English	Article								The relationship of Machiavellianism and Tolerance of Ambiguity was studied in 47 African-American college and university administrators. The mean score on Machiavellianism in the youngest group (30-40 yr.) of administrators was significantly higher on Machiavellianism than the mean of the oldest group (50 yr. and older) of administrators.	Univ Missouri, Barnes Coll Nursing, St Louis, MO 63121 USA; St Louis Univ, St Louis, MO 63103 USA	University of Missouri System; University of Missouri Saint Louis; Saint Louis University	Moore, S (autor correspondiente), Univ Missouri, Barnes Coll Nursing, 8001 Nat Bridge Rd, St Louis, MO 63121 USA.		Moore, Shirley M./AAB-8911-2019	Moore, Shirley M./0000-0003-2712-6896					5	5	5	0	1	PSYCHOLOGICAL REPORTS	MISSOULA	P O BOX 9229, MISSOULA, MT 59807 USA	0033-2941			PSYCHOL REP	Psychol. Rep.	APR	1998	82	2
J	Xu, H; Tracey, TJG				Xu, Hui; Tracey, Terence J. G.			The Reciprocal Dynamic Model of Career Decision Ambiguity Tolerance With Career Indecision: A Longitudinal Three-Wave Investigation	JOURNAL OF COUNSELING PSYCHOLOGY			English	Article						career decision ambiguity tolerance; career indecision; longitudinal research; dynamic interplay; cross-lagged panel design	MAKING DIFFICULTIES; EXPLORATION; ALLIANCE; RELIABILITY; VALIDATION; STUDENTS; ANXIETY; SCALE; FIT	The current study investigated the dynamic interplay of career decision ambiguity tolerance and career indecision over 3 assessment times in a sample of college students (n = 583). While the previous research has repeatedly shown an association of career decision ambiguity tolerance with career indecision, the direction of this association has not been adequately assessed with longitudinal invest…	[Xu, Hui; Tracey, Terence J. G.] Arizona State Univ, Counseling & Counseling Psychol, MC-0811, Tempe, AZ 85287 USA	Arizona State University; Arizona State University-Tempe	Xu, H (autor correspondiente), Arizona State Univ, Counseling & Counseling Psychol, MC-0811, Tempe, AZ 85287 USA.	huixu5@asu.edu	Xu, Hui/AAT-8331-2020						45	16	16	5	35	AMER PSYCHOLOGICAL ASSOC	WASHINGTON	750 FIRST ST NE, WASHINGTON, DC 20002-4242 USA	0022-0167	1939-2168		J COUNS PSYCHOL	J. Couns. Psychol.	OCT	2017	64	5
J	NORTON, RW				NORTON, RW			MEASUREMENT OF AMBIGUITY TOLERANCE	JOURNAL OF PERSONALITY ASSESSMENT			English	Article									UNIV MICHIGAN,DEPT SPEECH COMMUN,ANN ARBOR,MI 48104	University of Michigan System; University of Michigan									34	214	217	2	42	LAWRENCE ERLBAUM ASSOC INC	MAHWAH	10 INDUSTRIAL AVE, MAHWAH, NJ 07430-2262	0022-3891			J PERS ASSESS	J. Pers. Assess.		1975	39	6
J	Kiran, F; Bozkurt, OC				Kiran, Funda; Bozkurt, Ozlem Cetinkaya			Relationship between Financial Literacy, Propensity to Take Risk and Tolerance of Ambiguity: A Research on Western Mediterranean Entrepreneurs	ESKISEHIR OSMANGAZI UNIVERSITESI IIBF DERGISI-ESKISEHIR OSMANGAZI UNIVERSITY JOURNAL OF ECONOMICS AND ADMINISTRATIVE SCIENCES			Turkish	Article						Financial Literacy; Propensity to Take Risk; Tolerance of Ambiguity; Entrepreneur		Financial transactions are becoming more complex day by day. Risk and responsibilities about transactions are increasing continuously and wrong financial decisions' effect micro and macro level. These situations have increased the today's importance of financial literacy that individuals should have. From the perspective of the entrepreneurs, financial literacy skills become a necessity in every …	[Kiran, Funda; Bozkurt, Ozlem Cetinkaya] Burdur Mehmet Akif Ersoy Univ, Bucak Isletme Fak, Isletme Bolumu, Yakakoy, Turkey		Kiran, F (autor correspondiente), Burdur Mehmet Akif Ersoy Univ, Bucak Isletme Fak, Isletme Bolumu, Yakakoy, Turkey.	fkiran@mehmetakif.edu.tr; ozlemcetinkaya@mehmetakif.edu.tr							48	0	0	1	25	ESKISEHIR OSMANGAZI UNIV, FAC EDUCATION	ESKISEHIR	ESKISEHIR OSMANGAZI UNIV, FAC EDUCATION, ESKISEHIR, 26480, TURKEY	1306-6730			ESKISEH OSMAN UNIV I	Eskiseh. Osman. Univ. IIBF Derg.	DEC	2020	15	3
J	Mazhirina, KG; Dzhafarova, OA; Kozlova, LI; Pervushina, ON; Fedorov, AA; Bliznyuk, MV; Khoroshilov, BM; Savelov, AA; Petrovskii, ED; Shtark, MB				Mazhirina, K. G.; Dzhafarova, O. A.; Kozlova, L., I; Pervushina, O. N.; Fedorov, A. A.; Bliznyuk, M., V; Khoroshilov, B. M.; Savelov, A. A.; Petrovskii, E. D.; Shtark, M. B.			The Relationships Between Cortical Activity while Observing Images Featuring Different Degrees of Ambiguity and Ambiguity Tolerance	BULLETIN OF EXPERIMENTAL BIOLOGY AND MEDICINE			English	Article						ambiguity tolerance; visual perception; ambiguous images; functional magnetic resonance imaging (fMRI)	RESPONSES	We performed a fMRI study during which 18 healthy subjects passively viewed abstract images and tried to name them. The images were geometric primitives, impossible images (Penrose images), and ambiguous images (Rorschach inkblots). Activation and deactivation areas were revealed for each task. The results of psychological assessment of ambiguity tolerance according to MSTAT-I inventory were used…	[Mazhirina, K. G.; Dzhafarova, O. A.; Kozlova, L., I; Pervushina, O. N.; Fedorov, A. A.; Bliznyuk, M., V; Khoroshilov, B. M.; Shtark, M. B.] Novosibirsk Natl Res State Univ, Novosibirsk, Russia; [Savelov, A. A.; Petrovskii, E. D.] Russian Acad Sci, Int Tomog Ctr, Siberian Div, Novosibirsk, Russia; [Mazhirina, K. G.; Dzhafarova, O. A.; Kozlova, L., I; Shtark, M. B.] Fed Res Ctr Fundamental & Trans…	Novosibirsk State University; International Tomography Center, Siberian Branch of Russian Academy of Sciences; Russian Academy of Sciences	Mazhirina, KG (autor correspondiente), Novosibirsk Natl Res State Univ, Novosibirsk, Russia.;Mazhirina, KG (autor correspondiente), Fed Res Ctr Fundamental & Translat Med, Res Inst Mol Biol & Biophys, Novosibirsk, Russia.	ksyh@mail.ru	Fedorov, Alexandr/E-5862-2014	Fedorov, Alexandr/0000-0003-1272-7859					8	0	0	0	5	SPRINGER	NEW YORK	ONE NEW YORK PLAZA, SUITE 4600, NEW YORK, NY, UNITED STATES	0007-4888	1573-8221		B EXP BIOL MED+	Bull. Exp. Biol. Med.	AUG	2020	169	4
J	TEGANO, DW				TEGANO, DW			RELATIONSHIP OF TOLERANCE OF AMBIGUITY AND PLAYFULNESS TO CREATIVITY	PSYCHOLOGICAL REPORTS			English	Article											TEGANO, DW (autor correspondiente), UNIV TENNESSEE, DEPT CHILD & FAMILY STUDIES, KNOXVILLE, TN 37996 USA.								45	74	75	1	18	SAGE PUBLICATIONS INC	THOUSAND OAKS	2455 TELLER RD, THOUSAND OAKS, CA 91320 USA	0033-2941	1558-691X		PSYCHOL REP	Psychol. Rep.	JUN	1990	66	3	1
J	KEARL, GW; MAINOUS, AG; HARRELL, PL				KEARL, GW; MAINOUS, AG; HARRELL, PL			STUDENTS EXPECTED PRACTICE LOCATIONS AND THEIR TOLERANCE OF AMBIGUITY	ACADEMIC MEDICINE			English	Note											KEARL, GW (autor correspondiente), UNIV KENTUCKY,COLL MED,DEPT FAMILY PRACTICE,820 S LIMESTONE ST,LEXINGTON,KY 40536, USA.			Mainous, Arch/0000-0002-2535-7685	BHP HRSA HHS [STYC-5-D15-PE84066-02] Funding Source: Medline	BHP HRSA HHS			3	6	6	0	3	HANLEY & BELFUS INC	PHILADELPHIA	210 S 13TH ST, PHILADELPHIA, PA 19107	1040-2446			ACAD MED	Acad. Med.	JUN	1992	67	6
J	ELY, CM				ELY, CM			TOLERANCE OF AMBIGUITY AND USE OF 2ND LANGUAGE STRATEGIES	FOREIGN LANGUAGE ANNALS			English	Article											ELY, CM (autor correspondiente), BALL STATE UNIV,ENGLISH,MUNCIE,IN 47306, USA.								39	33	35	0	5	AMER COUNCIL TEACH FOREIG LANG	YONKERS	6 EXECUTIVE PLAZA, YONKERS, NY 10701-6801	0015-718X			FOREIGN LANG ANN	Foreign Lang. Ann.	OCT	1989	22	5
J	KIRTON, MJ				KIRTON, MJ			A REANALYSIS OF 2 SCALES OF TOLERANCE OF AMBIGUITY	JOURNAL OF PERSONALITY ASSESSMENT			English	Article											KIRTON, MJ (autor correspondiente), HATFIELD POLYTECH,OCCUPAT RES CTR,BERKLANDS ANNEXE LINDIN RD,ST ALBANS ALI IED,HERTFORDSHIRE,ENGLAND.								22	60	60	0	5	LAWRENCE ERLBAUM ASSOC INC	MAHWAH	10 INDUSTRIAL AVE, MAHWAH, NJ 07430-2262	0022-3891			J PERS ASSESS	J. Pers. Assess.		1981	45	4
J	Yee, LM; Liu, LY; Grobman, WA				Yee, Lynn M.; Liu, Lilly Y.; Grobman, William A.			The relationship between obstetricians' cognitive and affective traits and their patients' delivery outcomes	AMERICAN JOURNAL OF OBSTETRICS AND GYNECOLOGY			English	Article						mode of delivery; obstetrician cognitive traits; physician coping skills	TOLERANCE	OBJECTIVE: The objective of the study was to investigate the relationship between physician coping skills, need for cognition, tolerance of ambiguity, and anxiety and their patients' mode of delivery. STUDY DESIGN: Ninety-four obstetricians were surveyed using 5 standardized psychometric scales: Reflective Coping, Proactive Coping, Multiple Stimulus Types Ambiguity Tolerance-II, Need for Cognitio…	[Yee, Lynn M.; Liu, Lilly Y.; Grobman, William A.] Northwestern Univ, Feinberg Sch Med, Dept Obstet & Gynecol, Div Maternal Fetal Med, Chicago, IL 60611 USA	Northwestern University; Feinberg School of Medicine	Yee, LM (autor correspondiente), Northwestern Univ, Feinberg Sch Med, Dept Obstet & Gynecol, Div Maternal Fetal Med, 250 East Super St,5-2175, Chicago, IL 60611 USA.	lynn.yee@northwestern.edu			NCATS NIH HHS [UL1 TR001422] Funding Source: Medline	NCATS NIH HHS(United States Department of Health & Human ServicesNational Institutes of Health (NIH) - USANIH National Center for Advancing Translational Sciences (NCATS))			16	32	33	1	4	MOSBY-ELSEVIER	NEW YORK	360 PARK AVENUE SOUTH, NEW YORK, NY 10010-1710 USA	0002-9378	1097-6868		AM J OBSTET GYNECOL	Am. J. Obstet. Gynecol.	DEC	2014	211	6
J	KEINAN, G				KEINAN, G			EFFECTS OF STRESS AND TOLERANCE OF AMBIGUITY ON MAGICAL THINKING	JOURNAL OF PERSONALITY AND SOCIAL PSYCHOLOGY			English	Article							BELIEFS; ATTRIBUTIONS; ADJUSTMENT; CONTAGION; OPERATION; THREAT	The present study investigated the relationship between psychological stress and magical thinking and the extent to which such a relationship may be moderated by individuals' tolerance of ambiguity. Questionnaires assessing different types of magical thinking and tolerance of ambiguity were administered to 174 Israeli citizens who, during the Gulf War resided in areas that were either exposed (hi…			KEINAN, G (autor correspondiente), TEL AVIV UNIV,DEPT PSYCHOL,IL-69978 TEL AVIV,ISRAEL.								48	117	120	2	25	AMER PSYCHOLOGICAL ASSOC	WASHINGTON	750 FIRST ST NE, WASHINGTON, DC 20002-4242	0022-3514			J PERS SOC PSYCHOL	J. Pers. Soc. Psychol.	JUL	1994	67	1
J	CHABASSOL, DJ; THOMAS, D				CHABASSOL, DJ; THOMAS, D			NEEDS FOR STRUCTURE, TOLERANCE OF AMBIGUITY AND DOGMATISM IN ADOLESCENTS	PSYCHOLOGICAL REPORTS			English	Article									UNIV VICTORIA,VICTORIA,BRITISH COLUMBI,CANADA; UNIV BRITISH COLUMBIA,VANCOUVER,BRITISH COLUMBI,CANADA	University of Victoria; University of British Columbia									10	7	7	0	0	PSYCHOLOGICAL REPORTS	MISSOULA	P O BOX 9229, MISSOULA, MT 59807	0033-2941			PSYCHOL REP	Psychol. Rep.		1975	37	2
J	Wayne, S; Dellmore, D; Kalishman, S				Wayne, Sharon; Dellmore, Deborah; Kalishman, Summers			Increasing Students' Tolerance of Ambiguity: The Need for Caution Reply	ACADEMIC MEDICINE			English	Letter									[Wayne, Sharon; Kalishman, Summers] Univ New Mexico, Sch Med, Off Program Evaluat Educ & Res, Albuquerque, NM 87131 USA; [Dellmore, Deborah] Univ New Mexico, Sch Med, Dept Psychiat, Albuquerque, NM 87131 USA	University of New Mexico; University of New Mexico	Wayne, S (autor correspondiente), Univ New Mexico, Sch Med, Off Program Evaluat Educ & Res, Albuquerque, NM 87131 USA.	swayne@salud.unm.edu							1	0	0	0	5	LIPPINCOTT WILLIAMS & WILKINS	PHILADELPHIA	530 WALNUT ST, PHILADELPHIA, PA 19106-3621 USA	1040-2446			ACAD MED	Acad. Med.	JUL	2012	87	7
J	Merrotsy, P				Merrotsy, Peter			Tolerance of Ambiguity: A Trait of the Creative Personality?	CREATIVITY RESEARCH JOURNAL			English	Article							INTOLERANCE; ADOLESCENTS		Univ Western Australia, Crawley, WA 6009, Australia	University of Western Australia	Merrotsy, P (autor correspondiente), Univ Western Australia, Crawley, WA 6009, Australia.	peter.merrotsy@uwa.edu.au	Merrotsy, Peter/D-4683-2013	Merrotsy, Peter/0000-0003-4684-1107					47	20	22	0	23	ROUTLEDGE JOURNALS, TAYLOR & FRANCIS LTD	ABINGDON	2-4 PARK SQUARE, MILTON PARK, ABINGDON OX14 4RN, OXON, ENGLAND	1040-0419	1532-6934		CREATIVITY RES J	Creativ. Res. J.	APR 1	2013	25	2
J	Hancock, J; Mattick, K				Hancock, Jason; Mattick, Karen			Increasing Students' Tolerance of Ambiguity: The Need for Caution	ACADEMIC MEDICINE			English	Letter							MEDICAL-STUDENTS		[Hancock, Jason; Mattick, Karen] Peninsula Coll Med & Dent, Exeter, Devon, England	University of Exeter; University of Plymouth	Hancock, J (autor correspondiente), Peninsula Coll Med & Dent, Exeter, Devon, England.	Jason.hancock1@pcmd.ac.uk		Mattick, Karen/0000-0003-1800-773X					4	5	5	0	8	LIPPINCOTT WILLIAMS & WILKINS	PHILADELPHIA	TWO COMMERCE SQ, 2001 MARKET ST, PHILADELPHIA, PA 19103 USA	1040-2446	1938-808X		ACAD MED	Acad. Med.	JUL	2012	87	7
J	DOMANGUE, BB				DOMANGUE, BB			DECODING EFFECTS OF COGNITIVE-COMPLEXITY, TOLERANCE OF AMBIGUITY, AND VERBAL-NONVERBAL INCONSISTENCY	JOURNAL OF PERSONALITY			English	Article											DOMANGUE, BB (autor correspondiente), UNIV DELAWARE,DEPT PSYCHOL,NEWARK,DE 19711, USA.								23	6	6	0	4	DUKE UNIV PRESS	DURHAM	905 W MAIN ST, STE 18-B, DURHAM, NC 27701	0022-3506			J PERS	J. Pers.		1978	46	3
J	Storme, M; Celik, P; Myszkowski, N				Storme, Martin; Celik, Pinar; Myszkowski, Nils			Career Decision Ambiguity Tolerance and Career Decision-Making Difficulties in a French Sample: The Mediating Role of Career Decision Self-Efficacy	JOURNAL OF CAREER ASSESSMENT			English	Article						career decision ambiguity tolerance; career decision-making difficulties; career decision self-efficacy	EXPLORATION	In the current work, we investigated the relationship between career decision ambiguity tolerance (CDAT) and career decision-making difficulties among French-speaking university students. In a preliminary validation study (N = 246), we examined the psychometric properties of the CDAT Scale. Our results showed that the French CDAT Scale had satisfactory levels of scale score reliability, that its …	[Storme, Martin] Univ Paris 05, Paris, France; [Celik, Pinar] Univ Libre Bruxelles, Solvay Brussels Sch Econ & Management, Ctr Emile Bernheim, Brussels, Belgium; [Myszkowski, Nils] Pace Univ, New York, NY 10038 USA	UDICE-French Research Universities; Universite Paris Cite; Solvay SA; Universite Libre de Bruxelles; Pace University	Storme, M (autor correspondiente), Univ Paris 05, Paris, France.	martinstorme@ymail.com	Storme, Martin P. V./E-6083-2018; Celik, Pinar/AAD-5387-2019; Myszkowski, Nils/AAL-8464-2020	Storme, Martin P. V./0000-0002-8455-120X; Myszkowski, Nils/0000-0003-1322-0777					33	20	21	12	58	SAGE PUBLICATIONS INC	THOUSAND OAKS	2455 TELLER RD, THOUSAND OAKS, CA 91320 USA	1069-0727	1552-4590		J CAREER ASSESSMENT	J. Career Assess.	MAY	2019	27	2
J	Sung, SY; Antefelt, A; Choi, JN				Sung, Sun Young; Antefelt, Andreas; Choi, Jin Nam			Dual Effects of Job Complexity on Proactive and Responsive Creativity: Moderating Role of Employee Ambiguity Tolerance	GROUP & ORGANIZATION MANAGEMENT			English	Article						job complexity; ambiguity tolerance; psychological empowerment; cognitive overload; proactive creativity; responsive creativity	PSYCHOLOGICAL EMPOWERMENT; INTRINSIC MOTIVATION; WORK; PERFORMANCE; DESIGN; FRAMEWORK; MODEL; ORGANIZATIONS; INNOVATION; STRESSORS	Departing from existing studies based on general notion of creativity, we highlight the driver or initiating force behind creative engagement in organizations. To this end, we distinguish between proactive and responsive creativity and provide a nuanced perspective on the processes underlying distinct types of employee creativity. We propose that job complexity indirectly affects proactive and re…	[Sung, Sun Young] Nanjing Univ, Nanjing, Jiangsu, Peoples R China; [Antefelt, Andreas] Samsung Elect, Suwon, South Korea; [Choi, Jin Nam] Seoul Natl Univ, Management, Seoul, South Korea	Nanjing University; Samsung; Samsung Electronics; Seoul National University (SNU)	Choi, JN (autor correspondiente), Seoul Natl Univ, Grad Sch Business, 1 Gwanak Ro, Seoul 151916, South Korea.	jnchoi@snu.kr			National Research Foundation of Korea - Korean Government [NRF-2011-327-B00208]; Institute of Management Research at Seoul National University, Korea; Institute of Industrial Relations at Seoul National University, Korea	National Research Foundation of Korea - Korean Government(National Research Foundation of KoreaKorean Government); Institute of Management Research at Seoul National University, Korea; Institute of Industrial Relations at Seoul National University, Korea	This work was supported by grants from the National Research Foundation of Korea funded by the Korean Government (NRF-2011-327-B00208) and the Institute of Management Research and Institute of Industrial Relations at Seoul National University, Korea.		64	31	32	6	73	SAGE PUBLICATIONS INC	THOUSAND OAKS	2455 TELLER RD, THOUSAND OAKS, CA 91320 USA	1059-6011	1552-3993		GROUP ORGAN MANAGE	Group Organ. Manage.	JUN	2017	42	3
J	Li, Q; Huang, ZW; Christianson, K				Li, Qian; Huang, Zhuowei(joy); Christianson, Kiel			Ambiguity tolerance and advertising effectiveness	ANNALS OF TOURISM RESEARCH			English	Editorial Material							BRAND; ATTENTION; TEXT		[Li, Qian; Huang, Zhuowei(joy)] Univ Illinois, Dept Recreat, Sport & Tourism, Urbana, IL USA; [Christianson, Kiel] Univ Illinois, Dept Linguist, Urbana, IL USA	University of Illinois System; University of Illinois Urbana-Champaign; University of Illinois System; University of Illinois Urbana-Champaign	Li, Q (autor correspondiente), Univ Illinois, Dept Recreat, Sport & Tourism, Urbana, IL USA.	qianli2@illinois.edu; joyhuang@illinois.edu; kiel@illinois.edu							17	4	4	3	26	PERGAMON-ELSEVIER SCIENCE LTD	OXFORD	THE BOULEVARD, LANGFORD LANE, KIDLINGTON, OXFORD OX5 1GB, ENGLAND	0160-7383	1873-7722		ANN TOURISM RES	Ann. Touris. Res.	MAR	2017	63
J	CHASNOFF, SS				CHASNOFF, SS			EFFECTS OF MODELING AND AMBIGUITY TOLERANCE ON INTERVIEW BEHAVIOR	COUNSELOR EDUCATION AND SUPERVISION			English	Article									UNIV MARYLAND,DEPT COUNSELING & PERSONNEL SERV,COLLEGE PK,MD 20742	University System of Maryland; University of Maryland College Park									21	6	6	0	0	AMER COUNSELING ASSOC	ALEXANDRIA	5999 STEVENSON AVE, ALEXANDRIA, VA 22304-3300	0011-0035			COUNS EDUC SUPERV			1976	16	1
J	Firoozabadi, A; Bahredar, MJ				Firoozabadi, A.; Bahredar, M. J.			AMBIGUITY TOLERANCE IN STUDENTS ENTERING MEDICAL SCHOOL (SHIRAZ-2006)	EUROPEAN PSYCHIATRY			English	Meeting Abstract									[Firoozabadi, A.] Shiraz Univ Med Sci, Shiraz, Iran; [Bahredar, M. J.] Tehran Inst Psychiat, Tehran, Iran; [Bahredar, M. J.] Psychiat Res Ctr, Shiraz, Iran	Shiraz University of Medical Science									0	0	0	0	0	ELSEVIER FRANCE-EDITIONS SCIENTIFIQUES MEDICALES ELSEVIER	PARIS	23 RUE LINOIS, 75724 PARIS, FRANCE	0924-9338			EUR PSYCHIAT	Eur. Psychiat.		2011	26
J	Marriott, RJ; Hall, MEL; Decker, LA				Marriott, R. John; Hall, M. Elizabeth Lewis; Decker, Lauren A.			Psychological correlates of reasons for nonbelief: tolerance of ambiguity, intellectual humility, and attachment	MENTAL HEALTH RELIGION & CULTURE			English	Article						Nonbelief; atheism; agnosticism	ADULT ATTACHMENT; GOD; EXISTENCE; RELIGION; LINKS	The process of acquiring beliefs - including the belief that there is no God-is largely implicit. We propose that psychological factors that function largely outside of conscious awareness make different conscious reasons for nonbelief more plausible to different people. The present study focuses on intellectual humility, tolerance of ambiguity and attachment and how they relate to stated reasons…	[Marriott, R. John; Hall, M. Elizabeth Lewis; Decker, Lauren A.] Biola Univ, Rosemead Sch Psychol, La Mirada, CA 90639 USA	Biola University	Hall, MEL (autor correspondiente), Biola Univ, Rosemead Sch Psychol, La Mirada, CA 90639 USA.	Elizabeth.L.Hall@biola.edu		Johnson, Lauren/0000-0002-8800-3534	Bridging the Two Cultures of Science and the Humanities II, by Scholarship and Christianity in Oxford; Templeton Religion Trust; The Blankemeyer Foundation	Bridging the Two Cultures of Science and the Humanities II, by Scholarship and Christianity in Oxford; Templeton Religion Trust; The Blankemeyer Foundation	This work was sponsored by a grant given to M. E. L. Hall by Bridging the Two Cultures of Science and the Humanities II, a project run by Scholarship and Christianity in Oxford, the UK subsidiary of the Council for Christian Colleges and Universities, with funding by Templeton Religion Trust and The Blankemeyer Foundation.		66	4	4	0	9	ROUTLEDGE JOURNALS, TAYLOR & FRANCIS LTD	ABINGDON	2-4 PARK SQUARE, MILTON PARK, ABINGDON OX14 4RN, OXON, ENGLAND	1367-4676	1469-9737		MENT HEALTH RELIG CU	Ment. Health Relig. Cult.	MAY 28	2019	22	5
J	Stoycheva, K				Stoycheva, Katya			The new and the best: Ambiguity tolerance and creativity motivation	INTERNATIONAL JOURNAL OF PSYCHOLOGY			English	Meeting Abstract									[Stoycheva, Katya] Bulgarian Acad Sci, Inst Psychol, Sofia, Bulgaria	Bulgarian Academy of Sciences			Stoycheva, Katya/AAA-4947-2022; Stoycheva, Katya/HDM-0757-2022	Stoycheva, Katya/0000-0002-8885-3627					0	0	0	0	1	PSYCHOLOGY PRESS	HOVE	27 CHURCH RD, HOVE BN3 2FA, EAST SUSSEX, ENGLAND	0020-7594			INT J PSYCHOL	Int. J. Psychol.	JUN-AUG	2008	43	3-4
J	Mager, T; Linke, W; Stenneken, P; Bleiziffer, U				Mager, Torsten; Linke, W.; Stenneken, P.; Bleiziffer, U.			Ambiguity tolerance as indicator for diagnosis of a personality disorder	NERVENARZT			German	Meeting Abstract									[Mager, Torsten] Danuvius Klin GmbH, Ingolstadt, Germany										0	0	0	0	1	SPRINGER	NEW YORK	233 SPRING STREET, NEW YORK, NY 10013 USA	0028-2804			NERVENARZT	Nervenarzt	NOV	2007	78
J	NORTON, R				NORTON, R			MANIFESTATIONS OF AMBIGUITY TOLERANCE THROUGH VERBAL-BEHAVIOR IN SMALL-GROUPS	COMMUNICATION MONOGRAPHS			English	Article									UNIV MICHIGAN,DEPT SPEECH COMMUN & THEATRE,ANN ARBOR,MI 48104	University of Michigan System; University of Michigan									11	5	5	0	2	SPEECH COMMUNICATION ASSN	ANNANDALE	5105 BACKLICK RD, ANNANDALE, VA 22003	0363-7751			COMMUN MONOGR	Commun. Monogr.		1976	43	1
J	Herzog, L				Herzog, Lisa			Algorithmic Decision-Making, Ambiguity Tolerance and the Question of Meaning	DEUTSCHE ZEITSCHRIFT FUR PHILOSOPHIE			German	Article									[Herzog, Lisa] Univ Groningen, Fac Philosophy, Oude Boteringstr 52, NL-9712 GL Groningen, Netherlands	University of Groningen	Herzog, L (autor correspondiente), Univ Groningen, Fac Philosophy, Oude Boteringstr 52, NL-9712 GL Groningen, Netherlands.	l.m.herzog@rug.nl							28	0	0	0	1	WALTER DE GRUYTER GMBH	BERLIN	GENTHINER STRASSE 13, D-10785 BERLIN, GERMANY	0012-1045	2192-1482		DEUT Z PHILOS	Dtsch. Z. Philos.	APR	2021	69	2
J	Leung, J; Cloninger, CR; Hong, BA; Cloninger, KM; Eley, DS				Leung, Janni; Cloninger, C. Robert; Hong, Barry A.; Cloninger, Kevin M.; Eley, Diann S.			Temperament and character profiles of medical students associated with tolerance of ambiguity and perfectionism	PEERJ			English	Article						Personality; TCI-R; TCI-140; Temperament and character inventory; Perfectionism; Tolerance of ambiguity; Medical students; Coping; Well-being; Age	PERSONALITY PROFILES; SCHOOL SELECTION; PERFORMANCE; ANXIETY; EMPATHY; TRAITS; INTOLERANCE; RESILIENCE; ATTITUDES; DISTRESS	Background. Certain personal attributes, such as perfectionism and tolerance of ambiguity, have been identified as influential in high achieving students. Medical students have been identified as high achievers and perfectionistic, and as such may be challenged by ambiguity. Medical students undertake a long and challenging degree. Personality has been shown to influence the well-being and coping…	[Leung, Janni; Eley, Diann S.] Univ Queensland, Brisbane, Qld, Australia; [Cloninger, C. Robert; Hong, Barry A.] Washington Univ, Sch Med, Dept Psychiat, St Louis, MO 63110 USA; [Cloninger, Kevin M.] Anthropedia Fdn, St Louis, MO USA	University of Queensland; Washington University (WUSTL)	Leung, J (autor correspondiente), Univ Queensland, Brisbane, Qld, Australia.	j.leung1@uq.edu.au	Eley, Diann S/C-3331-2008; Leung, Janni/H-1003-2012	Eley, Diann S/0000-0001-7256-9325; Leung, Janni/0000-0001-5816-2959	University of Queensland	University of Queensland(University of Queensland)	Janni Leung is supported by funding from The University of Queensland. The funders had no role in study design, data collection and analysis, decision to publish, or preparation of the manuscript.		57	20	20	1	10	PEERJ INC	LONDON	341-345 OLD ST, THIRD FLR, LONDON, EC1V 9LL, ENGLAND	2167-8359			PEERJ	PeerJ	JUN 13	2019	7
J	COMADENA, ME				COMADENA, ME			BRAINSTORMING GROUPS - AMBIGUITY TOLERANCE, COMMUNICATION APPREHENSION, TASK ATTRACTION, AND INDIVIDUAL PRODUCTIVITY	SMALL GROUP BEHAVIOR			English	Article											COMADENA, ME (autor correspondiente), ILLINOIS STATE UNIV,NORMAL,IL 61761, USA.								31	21	21	0	5	SAGE PUBLICATIONS INC	THOUSAND OAKS	2455 TELLER RD, THOUSAND OAKS, CA 91320	0090-5526			SMALL GROUP BEHAV			1984	15	2
J	SHAVIT, H				SHAVIT, H			PERSONALITY ADJUSTMENT AS A FUNCTION OF INTERACTION BETWEEN LOCUS OF EVALUATION AND TOLERANCE OF AMBIGUITY	PSYCHOLOGICAL REPORTS			English	Article									BAR ILAN UNIV,RAMAT GAN,ISRAEL	Bar Ilan University									3	3	3	0	3	PSYCHOLOGICAL REPORTS	MISSOULA	P O BOX 9229, MISSOULA, MT 59807	0033-2941			PSYCHOL REP	Psychol. Rep.		1975	37	3
J	Sokolova, ET; Andreyuk, K; Pechnikova, LS; Ryzhov, A				Sokolova, E. T.; Andreyuk, K.; Pechnikova, L. S.; Ryzhov, A.			Tolerance of ambiguity as a predictor of cognitive complexity of mental representations in paranoid schizophrenia	EUROPEAN PSYCHIATRY			English	Meeting Abstract									[Sokolova, E. T.; Andreyuk, K.; Pechnikova, L. S.; Ryzhov, A.] Lomonosov MSU, Psychol, Moscow, Russia	Lomonosov Moscow State University									0	0	0	0	0	ELSEVIER FRANCE-EDITIONS SCIENTIFIQUES MEDICALES ELSEVIER	ISSY-LES-MOULINEAUX	65 RUE CAMILLE DESMOULINS, CS50083, 92442 ISSY-LES-MOULINEAUX, FRANCE	0924-9338	1778-3585		EUR PSYCHIAT	Eur. Psychiat.	APR	2019	56
J	Hou, ZJ; Wang, J; Xu, MF				Hou, Zhi-Jin; Wang, Jie; Xu, Meng-Fei			The Effectiveness of Group Intervention on Career Decision-making Ambiguity Tolerance	INTERNATIONAL JOURNAL OF PSYCHOLOGY			English	Meeting Abstract									[Hou, Zhi-Jin; Wang, Jie; Xu, Meng-Fei] Beijing Normal Univ, Beijing, Peoples R China; [Hou, Zhi-Jin] Beijing Normal Univ, Hong Kong Baptist Univ United Int Coll, Beijing, Peoples R China	Beijing Normal University; Beijing Normal University; Beijing Normal University - Hong Kong Baptist University United International College									0	0	0	1	4	ROUTLEDGE JOURNALS, TAYLOR & FRANCIS LTD	ABINGDON	2-4 PARK SQUARE, MILTON PARK, ABINGDON OX14 4RN, OXON, ENGLAND	0020-7594	1464-066X		INT J PSYCHOL	Int. J. Psychol.	JUL	2016	51
J	Tayebinik, M; Puteh, M				Tayebinik, Maryam; Puteh, Marlia			The role of ambiguity tolerance in participation in online EFL courses	BRITISH JOURNAL OF EDUCATIONAL TECHNOLOGY			English	Article									[Tayebinik, Maryam] Univ Teknol Malaysia, Fac Educ, Johor Baharu 81310, Malaysia	Universiti Teknologi Malaysia	Tayebinik, M (autor correspondiente), Univ Teknol Malaysia, Fac Educ, Johor Baharu 81310, Malaysia.	ttayebi@gmail.com	Puteh, Marlia/AAN-8881-2020; Puteh, Marlia/I-5397-2012	Puteh, Marlia/0000-0002-0753-3825; Puteh, Marlia/0000-0001-6484-8228					13	5	6	0	14	WILEY-BLACKWELL	HOBOKEN	111 RIVER ST, HOBOKEN 07030-5774, NJ USA	0007-1013	1467-8535		BRIT J EDUC TECHNOL	Br. J. Educ. Technol.	NOV	2013	44	6
J	Kwon, Y; Kim, JY; Keane, A				Kwon, Yangyi; Kim, Jhong Yun (Joy); Keane, Andrew			The Structural Relationship among Career-Related Mentoring, Ambiguity Tolerance, and Job Search Effort and Behavior of Korean College Students	SUSTAINABILITY			English	Article						career-related mentoring; job search effort; job search behavior; ambiguity tolerance	SOCIAL COGNITIVE THEORY; SELF-EFFICACY; EMPLOYMENT; CONCEPTUALIZATION; UNEMPLOYMENT; PERSONALITY; PERFORMANCE; ADULTHOOD; SUPPORT; SCHOOL	Although a substantial body of mentoring research has been conducted on students attending four-year colleges, the interplay of career-related mentoring, ambiguity tolerance, and job search effort and behavior has not been seriously investigated. Therefore, we examined the relationship between career-related mentoring and ambiguity tolerance, as well as job search effort and behavior, for the pur…	[Kwon, Yangyi] Hongik Univ, Dept Educ, 94 Wausan Ro, Seoul 04066, South Korea; [Kim, Jhong Yun (Joy)] Korea Univ, BK21FOUR Grp Educ, 145 Anam Ro, Seoul 02841, South Korea; [Keane, Andrew] Incheon Jaeneung Univ, Dept Hotel Tourism, 78 Jaeneung Ro, Incheon 22573, South Korea	Hongik University; Korea University	Kim, JY (autor correspondiente), Korea Univ, BK21FOUR Grp Educ, 145 Anam Ro, Seoul 02841, South Korea.	yangyi2@hanmail.net; joycello@hanmail.net; andrewkeane1@gmail.com		Keane, Andrew/0000-0002-3331-2233					72	1	1	4	13	MDPI	BASEL	ST ALBAN-ANLAGE 66, CH-4052 BASEL, SWITZERLAND		2071-1050		SUSTAINABILITY-BASEL	Sustainability	NOV	2020	12	21
J	Xu, L; Liu, HS				Xu, Lei; Liu, Huashan			The Effects of Field dependence/independence on Hypermedia Learning: A Moderating Effect of Tolerance of Ambiguity	INTERNATIONAL JOURNAL OF PSYCHOLOGY			English	Meeting Abstract									[Xu, Lei; Liu, Huashan] Cent China Normal Univ, Wuhan, Hubei, Peoples R China; [Xu, Lei] Jianghan Univ, Wuhan, Hubei, Peoples R China	Central China Normal University; Jianghan University									0	0	0	0	4	ROUTLEDGE JOURNALS, TAYLOR & FRANCIS LTD	ABINGDON	2-4 PARK SQUARE, MILTON PARK, ABINGDON OX14 4RN, OXON, ENGLAND	0020-7594	1464-066X		INT J PSYCHOL	Int. J. Psychol.	JUL	2016	51
J	van Compernolle, RA				van Compernolle, Remi A.			Are multilingualism, tolerance of ambiguity, and attitudes toward linguistic variation related?	INTERNATIONAL JOURNAL OF MULTILINGUALISM			English	Article						Tolerance of ambiguity; multilingualism; linguistic variation; language attitudes; sociolinguistic competence	2ND-LANGUAGE	This article explores the links between multilingualism, the personality trait Tolerance of Ambiguity (TA), and attitudes toward linguistic variation among 379 mono-, bi-, and multilingual adults who completed an online questionnaire. A self-reported high level of proficiency in multiple languages, short- and long-term residence abroad, and high education levels are linked to TA and positive atti…	[van Compernolle, Remi A.] Carnegie Mellon Univ, Dept Modern Languages, 5000 Forbes Ave,Baker Hall 160, Pittsburgh, PA 15213 USA	Carnegie Mellon University	van Compernolle, RA (autor correspondiente), Carnegie Mellon Univ, Dept Modern Languages, 5000 Forbes Ave,Baker Hall 160, Pittsburgh, PA 15213 USA.	vancomp@cmu.edu	van Compernolle, Remi A/U-5806-2017	van Compernolle, Remi A/0000-0003-2381-6291					30	16	16	1	18	ROUTLEDGE JOURNALS, TAYLOR & FRANCIS LTD	ABINGDON	2-4 PARK SQUARE, MILTON PARK, ABINGDON OX14 4RN, OXON, ENGLAND	1479-0718	1747-7530		INT J MULTILING	Int. J. Multiling.	FEB	2016	13	1
J	Kadota, T; Terada, S; Yoshioka, N; Habara, T; Hayashi, N				Kadota, T.; Terada, S.; Yoshioka, N.; Habara, T.; Hayashi, N.			Personality traits associated with the psychological burden on infertile women: tolerance of ambiguity, cognitive control, resilience	HUMAN REPRODUCTION			English	Meeting Abstract	28th Annual Meeting of the European-Society-of-Human-Reproduction-and-Embryology (ESHRE)	JUL 01-04, 2012	Istanbul, TURKEY						[Kadota, T.; Terada, S.; Yoshioka, N.; Habara, T.; Hayashi, N.] Okayama Couples Clin, Okayama, Japan										0	0	0	0	2	OXFORD UNIV PRESS	OXFORD	GREAT CLARENDON ST, OXFORD OX2 6DP, ENGLAND	0268-1161			HUM REPROD	Hum. Reprod.		2012	27
J	DiMeglio, M; Schreiber, J; Rai, K; Laudanski, K				DiMeglio, Matthew; Schreiber, Jim; Rai, Karima; Laudanski, Krzysztof			RISK AND AMBIGUITY TOLERANCE AFFECTS PREFERENCE FOR IMPLEMENTATION OF SEPSIS BUNDLE IMPLEMENTATION	CRITICAL CARE MEDICINE			English	Meeting Abstract	49th Critical Care Congress of the Society-of-Critical-Care-Medicine	FEB 16-19, 2020	Orlando, FL						[Schreiber, Jim] Duquesne Univ, Pittsburgh, PA 15219 USA; [Rai, Karima] Drexel Univ, Philadelphia, PA 19104 USA; [Laudanski, Krzysztof] Univ Penn, Philadelphia, PA 19104 USA	Duquesne University; Drexel University; University of Pennsylvania									0	0	0	0	1	LIPPINCOTT WILLIAMS & WILKINS	PHILADELPHIA	TWO COMMERCE SQ, 2001 MARKET ST, PHILADELPHIA, PA 19103 USA	0090-3493	1530-0293		CRIT CARE MED	Crit. Care Med.	JAN	2020	48
J	Tomono, T				Tomono, Takanari			Is ambiguity tolerance an important factor that can distinguish between depression and anxiety?	INTERNATIONAL JOURNAL OF PSYCHOLOGY			English	Meeting Abstract									[Tomono, Takanari] Miyagi Gakuin Womens Univ, Sendai, Miyagi, Japan										0	0	0	0	2	ROUTLEDGE JOURNALS, TAYLOR & FRANCIS LTD	ABINGDON	2-4 PARK SQUARE, MILTON PARK, ABINGDON OX14 4RN, OXON, ENGLAND	0020-7594	1464-066X		INT J PSYCHOL	Int. J. Psychol.	JUL	2016	51
J	Zhang, WQ; Liu, LL				Zhang, Wenqing; Liu, Liangliang			Exploring non-users' intention to adopt ride-sharing services: Taking into account increased risks due to the COVID-19 pandemic among other factors	TRANSPORTATION RESEARCH PART A-POLICY AND PRACTICE			English	Article						COVID-19; Ambiguity tolerance; Environmental concern; Perceived health threat; Ride-sharing services	TECHNOLOGY ACCEPTANCE MODEL; AMBIGUITY TOLERANCE; USER ACCEPTANCE; ENVIRONMENTAL CONCERN; CONSUMER-BEHAVIOR; PERCEIVED VALUE; DETERMINANTS; BENEFITS; CONSEQUENCES; PASSENGERS	The coronavirus disease 2019 (COVID-19) outbreak has a substantial negative effect on the global transportation industry. Ride-sharing is an innovative means of transportation that is also affected by the COVID-19. How and when individuals adopt ride-sharing services under the COVID-19 context should be explored to reduce the influence of the COVID-19 on ride-sharing and promote the development o…	[Zhang, Wenqing] Univ Sci & Technol China, Sch Management, Hefei, Peoples R China; [Liu, Liangliang] Nanjing Univ Finance & Econ, Sch Publ Finance & Taxat, Nanjing, Peoples R China	Chinese Academy of Sciences; University of Science & Technology of China, CAS; Nanjing University of Finance & Economics	Liu, LL (autor correspondiente), Nanjing Univ Finance & Econ, Sch Publ Finance & Taxat, Nanjing, Peoples R China.	zwq1120@mail.ustc.edu.cn; liangliu@nufe.edu.cn	zhang, wenqing/GYA-0786-2022		Natural Science Foundation of Jiangsu Province of China [BK20190792]; Inno-vation and Entrepreneurship Doctoral Program of Jiangsu	Natural Science Foundation of Jiangsu Province of China(Natural Science Foundation of Jiangsu Province); Inno-vation and Entrepreneurship Doctoral Program of Jiangsu	Acknowledgement We express our genuine appreciation to the Natural Science Foundation of Jiangsu Province of China (BK20190792) and Inno-vation and Entrepreneurship Doctoral Program of Jiangsu for supporting this study.		103	1	1	6	23	PERGAMON-ELSEVIER SCIENCE LTD	OXFORD	THE BOULEVARD, LANGFORD LANE, KIDLINGTON, OXFORD OX5 1GB, ENGLAND	0965-8564	1879-2375		TRANSPORT RES A-POL	Transp. Res. Pt. A-Policy Pract.	APR	2022	158
J	Rezaei, O; Farahani, MV; Sejzehei, FM				Rezaei, Omid; Farahani, Mehrdad Vasheghani; Sejzehei, Fatemeh Musaei			Relationship between novice versus experienced EFL teacher's Big Five personality traits and their ambiguity tolerance and risk taking	JOURNAL OF APPLIED RESEARCH IN HIGHER EDUCATION			English	Article						Risk taking; Tolerance; Ambiguity; Big Five personality traits; Experienced teachers; Novice teachers	QUESTIONNAIRE; RELIABILITY; PERFORMANCE; WORK	Purpose The purpose of this paper is to investigate the possible relationship between novice vs experienced EFLs teachers' Big Five personality traits, ambiguity tolerance and risk taking. To this purpose, 30 teachers of TEFL courses were randomly selected, and three instruments of NEO Five-Factor Inventory, Ambiguity Tolerance Scale and Risk-taking Propensity Measure were employed to measure the…	[Farahani, Mehrdad Vasheghani] Univ Leipzig, Leipzig, Germany	Leipzig University	Farahani, MV (autor correspondiente), Univ Leipzig, Leipzig, Germany.	mehrdadfarahani1365@gmail.com		Vasheghani Farahani, Mehrdad/0000-0001-7665-2054					48	3	3	1	10	EMERALD GROUP PUBLISHING LTD	BINGLEY	HOWARD HOUSE, WAGON LANE, BINGLEY BD16 1WA, W YORKSHIRE, ENGLAND	2050-7003	1758-1184		J APPL RES HIGH EDUC	J. Appl. Res. High. Educ.	JUL 1	2019	11	3
J	Hattom, L				Hattom, Lena			The relationship between mixed emotions and psychological well-being: A possible role for ambiguity tolerance	AUSTRALIAN PSYCHOLOGIST			English	Meeting Abstract									[Hattom, Lena] Western Sydney Univ, Penrith, NSW, Australia	Western Sydney University									0	0	0	0	3	WILEY	HOBOKEN	111 RIVER ST, HOBOKEN 07030-5774, NJ USA	0005-0067	1742-9544		AUST PSYCHOL	Aust. Psychol.	DEC	2018	53
J	Stoycheva, K; Lubart, T; Zenasni, F; Popova, K				Stoycheva, Katya; Lubart, Todd; Zenasni, Franck; Popova, Kalina			Relation of ambiguity tolerance to cognitive and affective needs: A cross cultural content analysis	INTERNATIONAL JOURNAL OF PSYCHOLOGY			English	Meeting Abstract									[Stoycheva, Katya; Popova, Kalina] Bulgarian Acad Sci, Inst Psychol, Sofia, Bulgaria; [Lubart, Todd; Zenasni, Franck] Univ Paris 05, Inst Psychol, Boulogne Billancourt, France	Bulgarian Academy of Sciences; UDICE-French Research Universities; Universite Paris Cite			Stoycheva, Katya/AAA-4947-2022; Stoycheva, Katya/HDM-0757-2022; Lubart, todd/Z-4126-2019	Stoycheva, Katya/0000-0002-8885-3627; Lubart, todd/0000-0002-8776-8797					0	0	0	0	5	PSYCHOLOGY PRESS	HOVE	27 CHURCH RD, HOVE BN3 2FA, EAST SUSSEX, ENGLAND	0020-7594			INT J PSYCHOL	Int. J. Psychol.	JUN-AUG	2008	43	3-4
J	EBELING, KS; SPEAR, PS				EBELING, KS; SPEAR, PS			PREFERENCE AND PERFORMANCE ON 2 TASKS OF VARYING AMBIGUITY AS A FUNCTION OF AMBIGUITY TOLERANCE	AUSTRALIAN JOURNAL OF PSYCHOLOGY			English	Article									CALIF STATE UNIV CHICO,DEPT PSYCHOL,CHICO,CA 95929	California State University System; California State University Chico									25	10	10	0	0	AUSTRALIAN PSYCHOLOGICAL SOC	CARLTON	1 GRATTAN STREET, CARLTON VICTORIA 3053, AUSTRALIA	0004-9530			AUST J PSYCHOL	Aust. J. Psychol.		1980	32	2
J	Stephens, G; Rees, C; Lazarus, M				Stephens, Georgina; Rees, Charlotte; Lazarus, Michelle			The 50 Shades of Gray's Anatomy: Anatomy Education as a Primer for Student Development of Tolerance of Ambiguity	JOURNAL OF ANATOMY			English	Meeting Abstract									[Stephens, Georgina; Lazarus, Michelle] Monash Univ, Dept Anat & Dev Biol, Melbourne, Vic, Australia; [Rees, Charlotte; Lazarus, Michelle] Monash Univ, Monash Ctr Scholarship Hlth Educ, Melbourne, Vic, Australia	Monash University; Monash University									0	0	0	0	0	WILEY	HOBOKEN	111 RIVER ST, HOBOKEN 07030-5774, NJ USA	0021-8782	1469-7580		J ANAT	J. Anat.	APR	2020	236
J	CHAPELLE, C; ROBERTS, C				CHAPELLE, C; ROBERTS, C			AMBIGUITY TOLERANCE AND FIELD INDEPENDENCE AS PREDICTORS OF PROFICIENCY IN ENGLISH AS A 2ND LANGUAGE	LANGUAGE LEARNING			English	Article									COLUMBIAN AMER CTR,MEDELLIN,COLOMBIA		CHAPELLE, C (autor correspondiente), IOWA STATE UNIV SCI & TECHNOL,AMES,IA 50011, USA.								33	71	73	1	10	LANGUAGE LEARNING	ANN ARBOR	1076 FRIEZE BLDG UNIV MICHIGAN, ANN ARBOR, MI 48109	0023-8333			LANG LEARN	Lang. Learn.	MAR	1986	36	1
J	Dewaele, JM; Wei, L				Dewaele, Jean-Marc; Wei, Li			Is multilingualism linked to a higher tolerance of ambiguity?	BILINGUALISM-LANGUAGE AND COGNITION			English	Article						multilingualism; personality; Tolerance of Ambiguity; multicompetence; individual variation	QUESTIONNAIRES; LANGUAGE; PERSONALITY; INTERNET	The present study investigates the link between multilingualism and the personality trait Tolerance of Ambiguity (TA) among 2158 mono-, bi- and multilinguals. Monolinguals and bilinguals scored significantly lower on TA compared to multilinguals. A high level of global proficiency of various languages was linked to higher TA scores. A stay abroad of more than three months was also linked to highe…	[Dewaele, Jean-Marc] Univ London Birkbeck Coll, Dept Appl Linguist & Commun, London WC1B 5DT, England	University of London; Birkbeck University London	Dewaele, JM (autor correspondiente), Univ London Birkbeck Coll, Dept Appl Linguist & Commun, 30 Russell Sq, London WC1B 5DT, England.	j.dewaele@bbk.ac.uk	Li, Wei/Z-1091-2019	Li, Wei/0000-0002-2015-7262					38	84	84	3	71	CAMBRIDGE UNIV PRESS	NEW YORK	32 AVENUE OF THE AMERICAS, NEW YORK, NY 10013-2473 USA	1366-7289	1469-1841		BILING-LANG COGN	Biling.-Lang. Cogn.	JAN	2013	16	1
J	Hazen, BT; Overstreet, RE; Jones-Farmer, LA; Feild, HS				Hazen, Benjamin T.; Overstreet, Robert E.; Jones-Farmer, L. Allison; Feild, Hubert S.			The role of ambiguity tolerance in consumer perception of remanufactured products (vol 135, pg 781, 2012)	INTERNATIONAL JOURNAL OF PRODUCTION ECONOMICS			English	Correction									[Hazen, Benjamin T.; Overstreet, Robert E.; Jones-Farmer, L. Allison] Auburn Univ, Dept Supply Chain & Informat Syst Management, Auburn, AL 36849 USA; [Feild, Hubert S.] Auburn Univ, Dept Management, Auburn, AL 36849 USA	Auburn University System; Auburn University; Auburn University System; Auburn University	Hazen, BT (autor correspondiente), Auburn Univ, Dept Supply Chain & Informat Syst Management, 401 Lowder Bldg,415 W Magnolia Ave, Auburn, AL 36849 USA.	benjamin.hazen@auburn.edu; robert.overstreet@auburn.edu; joneall@auburn.edu; feildhs@auburn.edu	Overstreet, Robert E./L-9446-2017	Overstreet, Robert E./0000-0002-5047-2415					1	0	0	0	14	ELSEVIER SCIENCE BV	AMSTERDAM	PO BOX 211, 1000 AE AMSTERDAM, NETHERLANDS	0925-5273			INT J PROD ECON	Int. J. Prod. Econ.	APR	2012	136	2
J	van Compernolle, RA				van Compernolle, Remi A.			Preferences for (in)formal language: correlations with attitudes toward linguistic variation, multilingualism, tolerance of ambiguity, and residence abroad	INTERNATIONAL JOURNAL OF MULTILINGUALISM			English	Article						Language formality; language attitudes; linguistic variation; tolerance of ambiguity; multilingualism; residence abroad		Drawing on data collected via a web-based survey, the study investigates the relationship between preferences for (in)formal language and attitudes toward linguistic variation among a large group of monolingual and multilingual adults (n=379). Also explored are the links between preferences for (in)formal language and several secondary variables: tolerance of ambiguity, degree of multilingualism,…	[van Compernolle, Remi A.] Carnegie Mellon Univ, Dept Modern Languages, Baker Hall 160,5000 Forbes Ave, Pittsburgh, PA 15213 USA	Carnegie Mellon University	van Compernolle, RA (autor correspondiente), Carnegie Mellon Univ, Dept Modern Languages, Baker Hall 160,5000 Forbes Ave, Pittsburgh, PA 15213 USA.	vancomp@cmu.edu	van Compernolle, Remi A/U-5806-2017	van Compernolle, Remi A/0000-0003-2381-6291					33	4	4	2	14	ROUTLEDGE JOURNALS, TAYLOR & FRANCIS LTD	ABINGDON	2-4 PARK SQUARE, MILTON PARK, ABINGDON OX14 4RN, OXON, ENGLAND	1479-0718	1747-7530		INT J MULTILING	Int. J. Multiling.		2017	14	4
J	Wang, SY; Wang, J; Yang, F; Wang, Y; Li, J				Wang, Shanyong; Wang, Jing; Yang, Feng; Wang, Yu; Li, Jun			Consumer familiarity, ambiguity tolerance, and purchase behavior toward remanufactured products: The implications for remanufacturers	BUSINESS STRATEGY AND THE ENVIRONMENT			English	Article						ambiguity tolerance; consumer familiarity; purchase intention; remanufactured products; theory of planned behavior	PLANNED BEHAVIOR; CIRCULAR ECONOMY; EXTENDED THEORY; GREEN PRODUCTS; INTENTION; MODEL; DETERMINANTS; COMPETITION; ATTITUDES; VEHICLES	Remanufacturing plays an important role in reducing energy consumption and material usage. The present research attempted to understand consumers' perceptions of remanufactured products in China and their resulting purchase behavior. The study uses the theory of planned behavior as its theoretical framework but extends it by incorporating two additional variables (consumer familiarity and ambigui…	[Wang, Shanyong; Wang, Jing; Yang, Feng; Wang, Yu; Li, Jun] Univ Sci & Technol China, Sch Management, 96 Jinzhai Rd, Hefei 230026, Anhui, Peoples R China	Chinese Academy of Sciences; University of Science & Technology of China, CAS	Wang, J (autor correspondiente), Univ Sci & Technol China, Sch Management, 96 Jinzhai Rd, Hefei 230026, Anhui, Peoples R China.	wangjyd@mail.ustc.edu.cn			Fundamental Research Funds for the Central Universities [WK2040150015]; China Postdoctoral Science Foundation [2018M632555]; National Natural Science Foundation of China [71571172, 71601174, 71804174]	Fundamental Research Funds for the Central Universities(Fundamental Research Funds for the Central Universities); China Postdoctoral Science Foundation(China Postdoctoral Science Foundation); National Natural Science Foundation of China(National Natural Science Foundation of China (NSFC))	Fundamental Research Funds for the Central Universities, Grant/Award Number: WK2040150015; China Postdoctoral Science Foundation, Grant/Award Number: 2018M632555; National Natural Science Foundation of China, Grant/Award Numbers: 71571172, 71601174 and 71804174		74	38	38	10	74	WILEY	HOBOKEN	111 RIVER ST, HOBOKEN 07030-5774, NJ USA	0964-4733	1099-0836		BUS STRATEG ENVIRON	Bus. Strateg. Environ.	DEC	2018	27	8
J	Wang, SH; Zhang, XM; Martocchio, J				Wang, Shuhong; Zhang, Xiaomeng; Martocchio, Joseph			Thinking Outside of the Box When the Box Is Missing: Role Ambiguity and Its Linkage to Creativity	CREATIVITY RESEARCH JOURNAL			English	Article							TRANSFORMATIONAL LEADERSHIP; SELF-EFFICACY; ROLE STRESS; EMPLOYEE CREATIVITY; CONTEXTUAL FACTORS; BEHAVIOR; WORK; INTOLERANCE; PRODUCTIVITY; TOLERANCE	Integrating cognitive evaluation theory with creativity literature, this study theorized and found a curvilinear relationship between role ambiguity and creativity, with a moderate amount of role ambiguity being the most conducive to work creativity. Tolerance of ambiguity moderated this curvilinear relation, suggesting that employees who have a high tolerance of ambiguity exhibit higher creativi…	[Wang, Shuhong] Radford Univ, Dept Management, Coll Business & Econ, Radford, VA 24142 USA; [Zhang, Xiaomeng] American Univ, Washington, DC 20016 USA; [Martocchio, Joseph] Univ Illinois, Chicago, IL 60680 USA	Radford University; American University; University of Illinois System; University of Illinois Chicago; University of Illinois Chicago Hospital	Wang, SH (autor correspondiente), Radford Univ, Dept Management, Coll Business & Econ, Radford, VA 24142 USA.	shuwang@radford.edu							62	19	20	1	52	ROUTLEDGE JOURNALS, TAYLOR & FRANCIS LTD	ABINGDON	2-4 PARK SQUARE, MILTON PARK, ABINGDON OX14 4RN, OXON, ENGLAND	1040-0419	1532-6934		CREATIVITY RES J	Creativ. Res. J.		2011	23	3
J	Beitel, M; Ferrer, E; Cecero, JJ				Beitel, M; Ferrer, E; Cecero, JJ			Psychological mindedness and cognitive style	JOURNAL OF CLINICAL PSYCHOLOGY			English	Article						psychological mindedness; cognitive style; ambiguity tolerance; locus of control; magical thinking	PSYCHOTHERAPY; PERSONALITY; VALIDITY; SCALE; SCHIZOTYPY; AMBIGUITY; ALEXITHYMIA; CONVERGENT; ABERRATION; TOLERANCE	Psychological mindedness (PM) is theorized to be a cognitively toned personality variable, yet, there is a paucity of research addressing the cognitive components of PM. This study was intended to redress this issue by testing the empirical associations between PM and Ambiguity Tolerance, as measured by the Revised Scale for Ambiguity Tolerance (MacDonald, 1970), Locus of Control, as measured by …	Fordham Univ, Bronx, NY 10458 USA	Fordham University	Beitel, M (autor correspondiente), Yale Univ, Sch Med, Dept Psychiat, Welch Ctr, 2nd Floor,495 Congress Ave, New Haven, CT 06519 USA.	BeitelMark@aol.com	Beitel, Mark/AAN-2280-2020						57	39	40	0	12	JOHN WILEY & SONS INC	HOBOKEN	111 RIVER ST, HOBOKEN, NJ 07030 USA	0021-9762			J CLIN PSYCHOL	J. Clin. Psychol.	JUN	2004	60	6
J	Stranovska, E; Ficzere, A; Hornickova, M				Stranovska, Eva; Ficzere, Aniko; Hornickova, Maria			Student's Categorization Activities in the Educational Process of Second Foreign Language Reading Comprehension	EUROPEAN JOURNAL OF CONTEMPORARY EDUCATION			English	Article						reading comprehension; second foreign language; foreign language education; personal need for structure; tolerance of ambiguity	PERSONAL NEED; AMBIGUITY; INTERVENTION; INTOLERANCE; ABILITY	In the educational process of a foreign language study, the student learns about the culture of the language and processes its abstract structure. Reading comprehension in a foreign language is a tool for learning about this structure, and the student encounters many unknown and ambiguous stimuli during reading. In our research, we verify connections between reading comprehension in a second fore…	[Stranovska, Eva; Ficzere, Aniko; Hornickova, Maria] Constantine Philosopher Univ Nitra, Nitra, Slovakia	Constantine the Philosopher University in Nitra	Ficzere, A (autor correspondiente), Constantine Philosopher Univ Nitra, Nitra, Slovakia.	estranovska@ukf.sk; aniko.ficzere@gmail.com; mhornickova@ukf.sk	Stranovska, Eva/AAH-1403-2020	Stranovska, Eva/0000-0002-6766-0850	Slovak Research and Development Agency [APVV-17-0071, VEGA 1/0062/19]	Slovak Research and Development Agency(Slovak Research and Development Agency)	This work was supported by the Slovak Research and Development Agency under the contract No. APVV-17-0071 and VEGA 1/0062/19.		42	0	0	1	1	Academic Publishing House Researcher Sro	BRATISLAVA-NOVE MESTO	1367-4, STARA VAJNORSKA STR, BRATISLAVA-NOVE MESTO, SLOVAKIA	2304-9650	2305-6746		EUR J CONTEMP EDUC	Eur. J. Contermp. Educ.	MAR	2022	11	1
J	FRIEDLAND, N; KEINAN, G				FRIEDLAND, N; KEINAN, G			THE EFFECTS OF STRESS, AMBIGUITY TOLERANCE, AND TRAIT ANXIETY ON THE FORMATION OF CAUSAL RELATIONSHIPS	JOURNAL OF RESEARCH IN PERSONALITY			English	Article							ATTRIBUTIONS; ADJUSTMENT; SEARCH		UNIV WESTERN ONTARIO, LONDON N6A 3K7, ONTARIO, CANADA; UNIV CALIF BERKELEY, BERKELEY, CA 94720 USA	Western University (University of Western Ontario); University of California System; University of California Berkeley	FRIEDLAND, N (autor correspondiente), TEL AVIV UNIV, DEPT PSYCHOL, IL-69978 TEL AVIV, ISRAEL.								48	18	19	0	4	ACADEMIC PRESS INC ELSEVIER SCIENCE	SAN DIEGO	525 B ST, STE 1900, SAN DIEGO, CA 92101-4495 USA	0092-6566			J RES PERS	J. Res. Pers.	MAR	1991	25	1
J	Charness, G; Grieco, D				Charness, Gary; Grieco, Daniela			Creativity and ambiguity tolerance	ECONOMICS LETTERS			English	Article						Creativity; Ambiguity tolerance; Experiment	RISK	We provide experimental evidence on whether engaging in a creative task affects the degree to which one tolerates ambiguity. We find that subjects who completed a creative task invest significantly more in a lottery with unknown odds than subjects involved in a non-creative task, suggesting that being exposed to creativity may engender higher openness to ambiguity and novelty. (C) 2022 Elsevier B…	[Charness, Gary] UCSB, Santa Barbara, CA 93106 USA; [Grieco, Daniela] Univ Milan, Milan, Italy	University of California System; University of California Santa Barbara; University of Milan	Charness, G (autor correspondiente), UCSB, Santa Barbara, CA 93106 USA.	charness@econ.ucsb.edu		GRIECO, DANIELA/0000-0003-1196-8685					11	1	1	0	0	ELSEVIER SCIENCE SA	LAUSANNE	PO BOX 564, 1001 LAUSANNE, SWITZERLAND	0165-1765	1873-7374		ECON LETT	Econ. Lett.	SEP	2022	218
J	Babenko, O; Lee, A				Babenko, Oksana; Lee, Ann			Ambiguity and uncertainty tolerance and psychological needs of medical students: A cross-sectional survey	CLINICAL TEACHER			English	Article							SELF-DETERMINATION THEORY; INTRINSIC MOTIVATION	Background: Although the ubiquitous presence of ambiguity and uncertainty in medical practice is widely acknowledged, a greater understanding of contextual factors for educators to consider in helping students learn to respond to ambiguity and uncertainty adaptively is needed. Drawing on self-determination theory, the purpose of this study was to explore the unique roles of basic psychological ne…	[Babenko, Oksana; Lee, Ann] Univ Alberta, Dept Family Med, 6-10 Univ Terrace, Edmonton, AB T6G 2T4, Canada	University of Alberta	Babenko, O (autor correspondiente), Univ Alberta, Dept Family Med, 6-10 Univ Terrace, Edmonton, AB T6G 2T4, Canada.	oksana.babenko@ualberta.ca		Babenko, Oksana/0000-0003-2140-1551	Social Sciences and Humanities Research Council (SSHRC) of Canada [430-2016-00267]; Northern Alberta Academic Family Physicians Fund (NAAFP)	Social Sciences and Humanities Research Council (SSHRC) of Canada(Social Sciences and Humanities Research Council of Canada (SSHRC)); Northern Alberta Academic Family Physicians Fund (NAAFP)	This research was funded by the Social Sciences and Humanities Research Council (SSHRC) of Canada (Grant #430-2016-00267) and the Northern Alberta Academic Family Physicians Fund (NAAFP).		19	0	0	0	0	WILEY	HOBOKEN	111 RIVER ST, HOBOKEN 07030-5774, NJ USA	1743-4971	1743-498X		CLIN TEACH	Clin. Teach.	DEC	2022	19	6
J	Houran, J; Lange, R				Houran, J; Lange, R			Modeling precognitive dreams as meaningful coincidences	PSYCHOLOGICAL REPORTS			English	Article							RECALL	50 college students completed the Anomalous Experiences Inventory, the AT-20 measure of tolerance of ambiguity, and a frequency of dream recall questionnaire. Using path analysis we show that precognitive dreams can be modeled as accidental 'hits' with increased dream recall and the interpretation of such hits as meaningful coincidences' seems facilitated by a belief in the paranormal. As predict…	So Illinois Univ, Sch Med, Carbondale, IL 62901 USA	Southern Illinois University System; Southern Illinois University	Houran, J (autor correspondiente), 301 Univ Ct W, Springfield, IL 62703 USA.			Houran, James/0000-0003-1725-582X					16	12	12	0	8	PSYCHOLOGICAL REPORTS	MISSOULA	P O BOX 9229, MISSOULA, MT 59807 USA	0033-2941			PSYCHOL REP	Psychol. Rep.	DEC	1998	83	3	2
J	Lowe, DJ; Carmona-Moreno, S; Reckers, PMJ				Lowe, D. Jordan; Carmona-Moreno, Salvador; Reckers, Philip M. J.			The influence of strategy map communications and individual differences on multidimensional performance evaluations	ACCOUNTING AND BUSINESS RESEARCH			English	Article						balanced scorecard; strategy maps; performance evaluations; de-biasing	BALANCED SCORECARD; AMBIGUITY TOLERANCE; MODELS; UNCERTAINTY; DECISIONS; CONFLICT; EMOTION; FIRMS; WORK	Multidimensional performance evaluation systems such as the Balanced Scorecard (BSC) were developed to overcome the documented tendency of managers to focus almost exclusively on short-term financial performance measures while disregarding or de-emphasising other short-term and/or long-term non-financial performance measures. Evidence suggests, however, that implementation of many of these system…	[Lowe, D. Jordan; Reckers, Philip M. J.] Arizona State Univ, WP Carey Sch Business, Tempe, AZ 85287 USA; [Carmona-Moreno, Salvador] Inst Empresa, Madrid 28006, Spain	Arizona State University; Arizona State University-Tempe; IE University	Lowe, DJ (autor correspondiente), Arizona State Univ, WP Carey Sch Business, Tempe, AZ 85287 USA.	jordan.lowe@asu.edu		Carmona Moreno, Salvador/0000-0002-8501-5820					67	8	8	1	26	ROUTLEDGE JOURNALS, TAYLOR & FRANCIS LTD	ABINGDON	4 PARK SQUARE, MILTON PARK, ABINGDON OX14 4RN, OXFORDSHIRE, ENGLAND	0001-4788			ACCOUNT BUS RES	Account. Bus. Res.		2011	41	4
J	McMahon, MA				McMahon, Michelle A.			Effectiveness of a Problem-Based Learning Intervention on the Clinical Judgment Abilities and Ambiguity Tolerance of Baccalaureate Nursing Students During Simulation	NURSING RESEARCH			English	Meeting Abstract									[McMahon, Michelle A.] Univ Massachusetts Dartmouth, Dartmouth, MA USA	University of Massachusetts System; University Massachusetts Dartmouth									0	0	0	0	6	LIPPINCOTT WILLIAMS & WILKINS	PHILADELPHIA	530 WALNUT ST, PHILADELPHIA, PA 19106-3621 USA	0029-6562			NURS RES	Nurs. Res.	MAR-APR	2013	62	2
J	Rosiers, A; Eyckmans, J				Rosiers, Alexandra; Eyckmans, June			Investigating tolerance of ambiguity in novice and expert translators and interpreters: An exploratory study	TRANSLATION & INTERPRETING-THE INTERNATIONAL JOURNAL OF TRANSLATION AND INTERPRETING			English	Article						tolerance of ambiguity; translator; interpreter	INTOLERANCE; UNCERTAINTY; VARIABLES; CONTEXT; SCALE	In recent years socio-psychological language research has influenced the fields of translation and interpreting studies resulting in a growing interest in personality traits such as extraversion, emotional stability, self-efficacy and risk-taking as relevant constructs of translator competence and interpreter aptitude (Hubscher-Davidson, 2009; Bolaos Medina, 2014). A personality trait that has re…	[Rosiers, Alexandra; Eyckmans, June] Univ Ghent, Ghent, Belgium	Ghent University	Rosiers, A (autor correspondiente), Univ Ghent, Ghent, Belgium.	alexandra.rosiers@ugent.be; june.eyckmans@ugent.be	Eyckmans, June/AHE-3127-2022						48	0	0	0	8	UNIV WESTERN SYDNEY, INTERPRETING & TRANSLATION RESEARCH GROUP	PENRITH SOUTH DC	LOCKED BAG 1797, PENRITH SOUTH DC, NSW 1797, AUSTRALIA	1836-9324			TRANSL INTERPRET	Transl. Interpret.		2017	9	2
J	Emamchay, MH; Zabihi, R				Hassannejad Emamchay, Mona; Zabihi, Rozita			The effect of mindfulness-based stress reducing program on tolerance of ambiguity, rumination, and metacognitive awareness in infertile women	BRITISH JOURNAL OF GUIDANCE & COUNSELLING			English	Article; Early Access						Mindfulness; tolerance of ambiguity; rumination; metacognitive awareness; infertile women	QUALITY-OF-LIFE; FEASIBILITY; DEPRESSION; COGNITION; TRIAL	Infertile women often experience chronic stress that can harm their well-being. Therefore, this study aims to investigate the effect of mindfulness-based stress reduction programmes on tolerance of ambiguity, rumination, and metacognitive awareness in infertile women. This study included all infertile women referred to the Valiasr Hospital Health Center in Iran in 2019 who were treated for infert…	[Hassannejad Emamchay, Mona] Islamic Azad Univ, Rudehen Branch, Dept Psychol, Rudehen, Iran; [Zabihi, Rozita] Islamic Azad Univ, Islamshahr Branch, Dept Psychol, Islamshahr, Iran	Islamic Azad University; Islamic Azad University	Emamchay, MH (autor correspondiente), Islamic Azad Univ, Rudehen Branch, Dept Psychol, Rudehen, Iran.	mona.hasannejad10@gmail.com	zabihi, rozita/ABE-6731-2021						49	0	0	1	8	ROUTLEDGE JOURNALS, TAYLOR & FRANCIS LTD	ABINGDON	2-4 PARK SQUARE, MILTON PARK, ABINGDON OX14 4RN, OXON, ENGLAND	0306-9885	1469-3534		BRIT J GUID COUNS	Brit. J. Guid. Couns.
J	Swami, V; Stieger, S; Pietschnig, J; Voracek, M				Swami, Viren; Stieger, Stefan; Pietschnig, Jakob; Voracek, Martin			The disinterested play of thought: Individual differences and preference for surrealist motion pictures	PERSONALITY AND INDIVIDUAL DIFFERENCES			English	Article						Surrealist film; Big Five; Personality; Ambiguity tolerance; Sensation seeking	SENSATION-SEEKING; PERSONALITY; ART	Previous studies that have examined the association between aesthetic preferences and individual difference variables have relied on static artistic compositions. In contrast, the present study examined the individual difference antecedents of preferences for surrealist motion pictures. A total of 240 participants rated ten clips of surrealist film for liking and familiarity, and completed measur…	[Swami, Viren] Univ Westminster, Dept Psychol, London W1B 2UW, England; [Swami, Viren] HELP Univ Coll, Dept Psychol, Kuala Lumpur, Malaysia; [Stieger, Stefan; Pietschnig, Jakob; Voracek, Martin] Univ Vienna, Sch Psychol, Dept Basic Psychol Res, Vienna, Austria	University of Westminster; Help University; University of Vienna	Swami, V (autor correspondiente), Univ Westminster, Dept Psychol, 309 Regent St, London W1B 2UW, England.	v.swami@wmin.ac.uk	Stieger, Stefan/G-2572-2012; Voracek, Martin/S-5865-2016; Pietschnig, Jakob/AAE-8913-2020	Stieger, Stefan/0000-0002-7784-6624; Voracek, Martin/0000-0001-6109-6155; Pietschnig, Jakob/0000-0003-0222-9557					43	24	24	0	15	PERGAMON-ELSEVIER SCIENCE LTD	OXFORD	THE BOULEVARD, LANGFORD LANE, KIDLINGTON, OXFORD OX5 1GB, ENGLAND	0191-8869			PERS INDIV DIFFER	Pers. Individ. Differ.	MAY	2010	48	7
J	Motoda, S				Motoda, S			Measurement of second language anxiety in the Target language environment: The Japanese language anxiety scale - Test construction, reliability, and validity	JAPANESE JOURNAL OF EDUCATIONAL PSYCHOLOGY			Japanese	Article						Japanese language anxiety; second language anxiety; native language environment; target language environment; in-classroom and outside the classroom	AMBIGUITY TOLERANCE; 2ND-LANGUAGE; CLASSROOM; STUDENTS	The purpose of the present study was to construct a scale to measure the anxiety of Japanese language learners in Japan. Students from various countries who were studying Japanese as a second language at 18 universities in Japan took the Japanese Language Anxiety Scale (JLAS) about their language anxieties in their language classrooms and in other settings. Test materials were prepared in Japanes…	Hiroshima Univ, Grad Sch Educ, Hiroshima 730, Japan	Hiroshima University	Motoda, S (autor correspondiente), Hiroshima Univ, Grad Sch Educ, Hiroshima 730, Japan.								17	1	1	4	17	JAPANESE ASSOC EDUCATIONAL PSYCHOLOGY	TOKYO	5-24-6-7F HONGO, BUMKYO-KU, TOKYO, 113-0033, JAPAN	0021-5015			JPN J EDUC PSYCHOL	Jpn. J. Educ. Psychol.	DEC	2000	48	4
J	Xu, H; Tracey, TJG				Xu, Hui; Tracey, Terence J. G.			Ambiguity Tolerance With Career Indecision: An Examination of the Mediation Effect of Career Decision-Making Self-Efficacy	JOURNAL OF CAREER ASSESSMENT			English	Article						ambiguity tolerance; career decision-making self-efficacy; career indecision; career counseling	DIFFICULTIES	The mediation of career decision-making self-efficacy on the link of ambiguity tolerance (AT) with career indecision was examined in a sample of college students (N = 253). It was hypothesized that AT could help reduce career indecision through increasing career decision-making self-efficacy, where this effect would vary by different types of indecision. Results supported the differential mediati…	[Xu, Hui; Tracey, Terence J. G.] Arizona State Univ, Tempe, AZ 85287 USA	Arizona State University; Arizona State University-Tempe	Xu, H (autor correspondiente), Arizona State Univ, Counseling & Counseling Psychol, MC 0811, Tempe, AZ 85287 USA.	huixu5@asu.edu	Xu, Hui/AAT-8331-2020						31	26	27	4	42	SAGE PUBLICATIONS INC	THOUSAND OAKS	2455 TELLER RD, THOUSAND OAKS, CA 91320 USA	1069-0727	1552-4590		J CAREER ASSESSMENT	J. Career Assess.	NOV	2015	23	4
J	Yurtsever, G				Yurtsever, Golcimen			Negotiators' profit predicted by cognitive reappraisal, suppression of emotions, misrepresentation of information, and tolerance of ambiguity	PERCEPTUAL AND MOTOR SKILLS			English	Article							POSITIVE EMOTIONS; SELF; INTOLERANCE; ANGER; CONSEQUENCES; EXPRESSION; PSYCHOLOGY; EXPERIENCE; IMPACT; FEAR	This study examined the relationship between negative emotions and variables that affect negotiators' profit. Based on a simulated negotiation, this study induced emotions by providing negative feedback on how negotiating partners perceived and evaluated each other's behavior. Then relationships were examined between negative emotions and emotional regulation strategies, misrepresentation of info…	Yasar Univ, Fac Econ & Adm Sci, TR-35500 Izmir, Turkey	Yasar University	Yurtsever, G (autor correspondiente), Yasar Univ, Fac Econ & Adm Sci, DYO Kampusu Sanayi Cad 37, TR-35500 Izmir, Turkey.	gulcimenyurtsever@gmail.com	yurtsever, gulcimen/I-2876-2014	yurtsever, gulcimen/0000-0003-0484-0261					66	21	22	0	20	SAGE PUBLICATIONS INC	THOUSAND OAKS	2455 TELLER RD, THOUSAND OAKS, CA 91320 USA	0031-5125	1558-688X		PERCEPT MOTOR SKILL	Percept. Mot. Skills	APR	2008	106	2
J	Chiou, BC				Chiou, Bing-Chyan			Which types of management accounting system information can be used to respond adequately to environmental uncertainty? The effects of user participation and tolerance of ambiguity	AFRICAN JOURNAL OF BUSINESS MANAGEMENT			English	Article						Management accounting system; user participation; tolerance of ambiguity; interaction-term LISREL	PERFORMANCE; APPROPRIATENESS; PERSONALITY; INVOLVEMENT; INTOLERANCE; DESIGN; IMPACT	Previous research findings have shown that the relationship between environmental uncertainty and the usefulness of management accounting system (MAS) information is varied. However, there are few studies exploring whether the personalities would influence the aforementioned relationship. This paper argued that the tolerance of ambiguity produces different levels of need for various types of MAS …	Natl Pingtung Inst Commerce, Dept Finance, Pingtung 900, Taiwan	National Pingtung University	Chiou, BC (autor correspondiente), Natl Pingtung Inst Commerce, Dept Finance, 51 Min Sheng E Rd, Pingtung 900, Taiwan.	bcchiou@npic.edu.tw							49	3	3	0	39	ACADEMIC JOURNALS	VICTORIA ISLAND	P O BOX 5170-00200 NAIROBI, VICTORIA ISLAND, LAGOS 73023, NIGERIA	1993-8233			AFR J BUS MANAGE	Afr. J. Bus. Manag.	DEC 28	2011	5	34
J	Rathore, S; Jain, P				Rathore, Shivani; Jain, Prashasti			CAREER ANXIETY AND ITS CORRELATES	INTERNATIONAL JOURNAL OF EARLY CHILDHOOD SPECIAL EDUCATION			English	Article						Career decision; Self-efficacy; Ambiguity tolerance; Career anxiety; Adolescents	AMBIGUITY TOLERANCE; TRAIT ANXIETY; SELF-EFFICACY; INDECISION; EXPLORATION; INTOLERANCE; DIFFICULTIES; UNCERTAINTY; PSYCHOLOGY	A person's career may be defined as their progression and activities throughout time, particularly in relation to their profession. Rather than referring to one's position, a career is typically made up of the positions had, titles gained, and work completed over a long period of time. Choosing a career path is a crucial decision that will have long-term consequences for the rest of one's life. T…	[Rathore, Shivani; Jain, Prashasti] Manipal Univ Jaipur, Dept Psychol, Jaipur, Rajasthan, India	Manipal University Jaipur	Rathore, S (autor correspondiente), Manipal Univ Jaipur, Dept Psychol, Jaipur, Rajasthan, India.	shivanirathore1827@gmail.com; prashasti.jain@jaipur.manipal.edu							31	0	0	8	8	ANADOLU UNIV	ESKISEHIR	INST FINE ARTS, ESKISEHIR, 26470, TURKEY	1308-5581			INT J EARLY CHILD SP	Int. J. Early Child. Spec. Educ.		2022	14	5
J	Liu, D; Sun, JZ; Ren, ZT; Yang, JH; Shi, BG; Qiu, J				Liu, Di; Sun, Jiangzhou; Ren, Zhiting; Yang, Jiahui; Shi, Baoguo; Qiu, Jiang			The neural basis of acceptance of uncertain situations: Relationship between ambiguity tolerance and the resting-state functional connectivity of the brain Functional connectivity of ambiguity tolerance	CURRENT PSYCHOLOGY			English	Article; Early Access						Resting-state functional connectivity; Inferior parietal lobe; Ambiguity network; Middle temporal gyrus; fMRI	INFERIOR FRONTAL GYRUS; CONTEXT; FMRI; COMPREHENSION; METAANALYSIS; RESOLUTION; IMPACT; LEVEL; MINDS	Ambiguity tolerance (AT) is the way one perceives and processes ambiguous environmental stimulus information. By using resting-state functional magnetic resonance imaging (fMRI) and the Multiple Stimulus Types Ambiguity Tolerance Scale-II (MSTAT-II), the present study investigated the association between AT and functional connectivity of the brain in 315 healthy young participants. Based on previ…	[Liu, Di; Yang, Jiahui; Shi, Baoguo] Capital Normal Univ, Sch Psychol, Beijing Key Lab Learning & Cognit, Beijing 100048, Peoples R China; [Sun, Jiangzhou; Ren, Zhiting; Qiu, Jiang] Key Lab Cognit & Personal SWU, Minist Educ, Chongqing 400715, Peoples R China; [Sun, Jiangzhou; Ren, Zhiting; Qiu, Jiang] Southwest Univ, Sch Psychol, Chongqing 400715, Peoples R China	Capital Normal University; Southwest University - China	Shi, BG (autor correspondiente), Capital Normal Univ, Sch Psychol, Beijing Key Lab Learning & Cognit, Beijing 100048, Peoples R China.;Qiu, J (autor correspondiente), Key Lab Cognit & Personal SWU, Minist Educ, Chongqing 400715, Peoples R China.;Qiu, J (autor correspondiente), Southwest Univ, Sch Psychol, Chongqing 400715, Peoples R China.	liudi_psy@163.com; sjzny_good@126.com; rzt1219@email.swu.edu.cn; 330604259@qq.com; baoguoshi@cnu.edu.cn; qiuj318@swu.edu.cn			National Natural Science Foundation of China [32071080, 31571138, 31470981, 31571137, 31500885, 31600878, 31771231]; Project of the National Defense Science and Technology Innovation Special Zone; Chang Jiang Scholars Program; National Outstanding Young People Plan; Program for the Top Young Talents by Chongqing; Fundamental Research Funds for the Central Universities [SWU1609177]; Natural Scienc…	National Natural Science Foundation of China(National Natural Science Foundation of China (NSFC)); Project of the National Defense Science and Technology Innovation Special Zone; Chang Jiang Scholars Program(Program for Changjiang Scholars & Innovative Research Team in University (PCSIRT)); National Outstanding Young People Plan; Program for the Top Young Talents by Chongqing; Fundamental Researc…	This research was supported by the National Natural Science Foundation of China (32071080; 31571138; 31470981; 31571137; 31500885; 31600878; 31771231), Project of the National Defense Science and Technology Innovation Special Zone, Chang Jiang Scholars Program, National Outstanding Young People Plan, the Program for the Top Young Talents by Chongqing, the Fundamental Research Funds for the Centra…		47	0	0	4	9	SPRINGER	NEW YORK	ONE NEW YORK PLAZA, SUITE 4600, NEW YORK, NY, UNITED STATES	1046-1310	1936-4733		CURR PSYCHOL	Curr. Psychol.
J	Kung, CY; Hsieh, MY; Chen, YH				Kung, Chaang-Yuan; Hsieh, Ming-Yuan; Chen, Yen-Hau			The in-depth discussion on the promotional activities of reference price indication after the domino effects of consumers' perceived value	AFRICAN JOURNAL OF BUSINESS MANAGEMENT			English	Article						Reference price; consumer personality; individual cognition; tolerance of ambiguity	PERCEPTIONS; AMBIGUITY; TOLERANCE; SCALE; RISK	The correlation of customer satisfaction, purchase intention, purchase decision, and brand establishment are recently in-depth discussed in the most of previous studies and further, few studies specifically emphasize on the research of the effects of individual differences of cognition on reference price. This study takes tolerance of ambiguity as moderator variable aiming to examine the impact o…	[Kung, Chaang-Yuan; Hsieh, Ming-Yuan] Natl Taichung Univ Educ, Dept Int Business, Taipei 105, Taiwan; [Chen, Yen-Hau] Natl Taiwan Univ, Grad Inst Business Adm, Taipei 10764, Taiwan	National Taichung University of Education; National Taiwan University	Hsieh, MY (autor correspondiente), Natl Taichung Univ Educ, Dept Int Business, Taipei 105, Taiwan.	uscpawisely@hotmail.com							26	0	0	0	5	ACADEMIC JOURNALS	VICTORIA ISLAND	P O BOX 5170-00200 NAIROBI, VICTORIA ISLAND, LAGOS 73023, NIGERIA	1993-8233			AFR J BUS MANAGE	Afr. J. Bus. Manag.	APR 4	2011	5	7
J	Huang, SY				Huang, Shuyun			A Review of the Relationship Between EFL Teachers' Academic Buoyancy, Ambiguity Tolerance, and Hopelessness	FRONTIERS IN PSYCHOLOGY			English	Review						academic buoyancy; ambiguity tolerance; hopelessness; second; foreign language education; EFL teacher	STUDENTS; INTELLIGENCE; RESILIENCE; STRESS	Second/foreign language education has been approved emotionally tense due to its inherent challenges, adversities, complications, and ambiguities. These factors can affect various language teaching and learning domains. Hence, it is critical for EFL teachers to be buoyant and tolerant of ambiguity so that they can teach efficiently and prevent a sense of hopelessness that can damage everything. A…	[Huang, Shuyun] Huaiyin Normal Univ, Sch Foreign Languages, Huaian, Peoples R China	Huaiyin Normal University	Huang, SY (autor correspondiente), Huaiyin Normal Univ, Sch Foreign Languages, Huaian, Peoples R China.	huangsmaggie@hytc.edu.cn							48	1	1	8	11	FRONTIERS MEDIA SA	LAUSANNE	AVENUE DU TRIBUNAL FEDERAL 34, LAUSANNE, CH-1015, SWITZERLAND	1664-1078			FRONT PSYCHOL	Front. Psychol.	MAR 1	2022	13
J	Umukoro, OS; Okurame, DE				Umukoro, Omonigho Simon; Okurame, David Efevogho			Role of mentoring in career adaptability and ambiguity tolerance of potential Nigerian entrepreneurs: the moderating effect of age	JOURNAL OF GLOBAL ENTREPRENEURSHIP RESEARCH			English	Article						Entrepreneurship; Mentoring; Career adaptability; Ambiguity tolerance; Age; Graduates	ADAPTIVITY; COMMITMENT; STUDENTS; IMPACT; SENSE	This study examines age differentials in the predictive role of entrepreneurial mentoring on career adaptability and ambiguity tolerance among potential Nigerian entrepreneurs. A cross-sectional survey was adopted in obtaining relevant data for the study. The study participants were graduates who were participating in the National Youth Service Corp (NYSC) in Nigeria. This population forms a catc…	[Umukoro, Omonigho Simon; Okurame, David Efevogho] Univ Ibadan, Dept Psychol, POB 22400,UI PO, Ibadan, Nigeria	University of Ibadan	Umukoro, OS (autor correspondiente), Univ Ibadan, Dept Psychol, POB 22400,UI PO, Ibadan, Nigeria.	simon.umukoro@yahoo.com		Umukoro, Omonigho Simon/0000-0002-4679-2731					54	1	1	1	8	SPRINGER HEIDELBERG	HEIDELBERG	TIERGARTENSTRASSE 17, D-69121 HEIDELBERG, GERMANY	2228-7566	2251-7316		J GLOB ENTREP RES	J. Glob. Entrep. Res.	DEC	2018	8	1
J	Stark, R; Mandl, H; Gruber, H; Renkl, A				Stark, R; Mandl, H; Gruber, H; Renkl, A			Conditions and effects of example elaboration	LEARNING AND INSTRUCTION			English	Article						example elaboration; elaboration profile; elaboration training; interest; mental effort; prior knowledge; tolerance of ambiguity; transfer performance	COGNITIVE-LOAD APPROACH; WORKED-OUT EXAMPLES; INDIVIDUAL-DIFFERENCES; SELF-EXPLANATIONS; VARIABILITY; SKILL	The re-analysis is aimed at extending earlier findings on example-based learning and to draw consequences for further research and instructional practice. Based on an earlier experimental study on learning with worked-out examples in the domain of accounting (n=56 students of a vocational school), we re-analysed the effects of an intervention means (elaboration training) on learning behaviour (as…	Univ Munich, Inst Educ Psychol, D-80802 Munich, Germany; Univ Regensburg, D-93040 Regensburg, Germany; Univ Freiburg, Dept Educ Psychol, Freiburg, Germany	University of Munich; University of Regensburg; University of Freiburg	Stark, R (autor correspondiente), Univ Munich, Inst Educ Psychol, Leopoldstr 13, D-80802 Munich, Germany.	rstark@edupsy.uni-muenchen.de	Morrison, Gary R/A-1109-2009; Renkl, Alexander/K-6130-2012	Gruber, Hans/0000-0002-0893-2027					26	61	61	0	9	PERGAMON-ELSEVIER SCIENCE LTD	OXFORD	THE BOULEVARD, LANGFORD LANE, KIDLINGTON, OXFORD OX5 1GB, ENGLAND	0959-4752			LEARN INSTR	Learn Instr.	FEB	2002	12	1
J	Zhou, J				Zhou, Jie			Influence of Career Decision Ambiguity Tolerance Preference on Career Adaptability: The Role of Individual and Organizational Career Management	PSYCHOLOGICAL REPORTS			English	Article; Early Access						career decision ambiguity tolerance preference; career adaptability; challenge appraisal; individual career management; organizational career management	MAKING DIFFICULTIES; MEDIATING ROLE; SELF; EXPLORATION; CONSTRUCTION; CHALLENGE; SUCCESS; CHINA; INDECISION; THREAT	Drawing on the career construction and cognitive appraisal theory, this study constructs a moderated mediation model to explore the mechanism of career decision ambiguity tolerance preference (CDAT-P) on career adaptability via challenge appraisal, as well as the interactive effect of individual and organizational career management. Participants comprised 1023 Chinese university students who comp…	[Zhou, Jie] Sichuan Police Coll, Dept Police Management, 186 Longtouguan Rd, Jiangyang Dist 646000, Luzhou, Peoples R China	Sichuan Police College	Zhou, J (autor correspondiente), Sichuan Police Coll, Dept Police Management, 186 Longtouguan Rd, Jiangyang Dist 646000, Luzhou, Peoples R China.	jojozhou1022@163.com			Key Project of Luzhou Social Work and Health Management Research Center of China [SGJK202002]; Soft Science Project of Science and Technology Department of Sichuan Province of China in 2022 [2022JDR0282]; Self-Raised Project of Sichuan Psychological Society of China [SCSXLXH2021019]	Key Project of Luzhou Social Work and Health Management Research Center of China; Soft Science Project of Science and Technology Department of Sichuan Province of China in 2022; Self-Raised Project of Sichuan Psychological Society of China	The author(s) disclosed receipt of the following financial support for the research, authorship, and/or publication of this article: This work was supported by the Key Project of Luzhou Social Work and Health Management Research Center of China under Grant [SGJK202002], Soft Science Project of Science and Technology Department of Sichuan Province of China in 2022 under Grant [2022JDR0282], and th…		58	0	0	10	13	SAGE PUBLICATIONS INC	THOUSAND OAKS	2455 TELLER RD, THOUSAND OAKS, CA 91320 USA	0033-2941	1558-691X		PSYCHOL REP	Psychol. Rep.
J	Litman, JA				Litman, Jordan A.			Relationships between measures of I- and D-type curiosity, ambiguity tolerance, and need for closure: An initial test of the wanting-liking model of information-seeking	PERSONALITY AND INDIVIDUAL DIFFERENCES			English	Article						I/D model of curiosity; Wanting and liking; Trait-curiosity; Ambiguity tolerance; Need for closure	EPISTEMIC CURIOSITY; COGNITIVE AVOIDANCE; DEPRIVATION; INTOLERANCE; PLEASURES; SCALE	In two studies, hypotheses suggested by Litman's (2005) wanting-liking model of information-seeking were tested. In Study 1 (N = 372) relationships between measures of dispositional Interest- (1) and Deprivation- (D) type curiosity, ambiguity tolerance (AT), and negative affectivity were examined. Consistent with the wanting-liking model, AT correlated positively with I-type curiosity and negativ…	Univ S Florida, Dept Psychol, Tampa, FL 33613 USA	State University System of Florida; University of South Florida	Litman, JA (autor correspondiente), Univ S Florida, Dept Psychol, Tampa, FL 33613 USA.	jlitman@shell.cas.usf.edu	Litman, Jordan/F-5684-2015	Litman, Jordan/0000-0003-1742-5673					31	89	93	8	73	PERGAMON-ELSEVIER SCIENCE LTD	OXFORD	THE BOULEVARD, LANGFORD LANE, KIDLINGTON, OXFORD OX5 1GB, ENGLAND	0191-8869			PERS INDIV DIFFER	Pers. Individ. Differ.	MAR	2010	48	4
J	Wangrow, DB; Kolev, K; Hughes-Morgan, M				Wangrow, David B.; Kolev, Kalin; Hughes-Morgan, Margaret			Not all responses are the same: How CEO cognitions impact strategy when performance falls below aspirations	JOURNAL OF GENERAL MANAGEMENT			English	Article						ambiguity tolerance; CEO psychological traits; cognitive complexity; negative attainment discrepancy; strategic change	MANAGEMENT TEAM HETEROGENEITY; RESEARCH-AND-DEVELOPMENT; MANAGERIAL DISCRETION; UPPER ECHELONS; RISK-TAKING; STATUS-QUO; LOCUS; COMMITMENT; FEEDBACK; ORGANIZATION	This study integrates research on managerial discretion within the behavioral theory of the firm to examine how four CEO psychological traits serving as antecedents of managerial discretion-ambiguity tolerance, cognitive complexity, locus of control, and commitment to the status quo-moderate firm responses to poor performance. Using CEOs' responses to questionnaires, CEO ambiguity tolerance is fo…	[Wangrow, David B.; Kolev, Kalin; Hughes-Morgan, Margaret] Marquette Univ, Milwaukee, WI 53233 USA	Marquette University	Wangrow, DB (autor correspondiente), Marquette Univ, Coll Business Adm, Straz Hall,POB 1881, Milwaukee, WI 53201 USA.	david.wangrow@marquette.edu							86	8	8	2	32	SAGE PUBLICATIONS LTD	LONDON	1 OLIVERS YARD, 55 CITY ROAD, LONDON EC1Y 1SP, ENGLAND	0306-3070	1759-6106		J GEN MANAGE	J. Gen. Manage.	JAN	2019	44	2
J	Hazen, BT; Overstreet, RE; Jones-Farmer, LA; Field, HS				Hazen, Benjamin T.; Overstreet, Robert E.; Jones-Farmer, L. Allison; Field, Hubert S.			The role of ambiguity tolerance in consumer perception of remanufactured products	INTERNATIONAL JOURNAL OF PRODUCTION ECONOMICS			English	Article						Remanufacturing; Quality; Ambiguity; Willingness to pay; Structural equation modeling	STRUCTURAL EQUATION MODELS; REVERSE SUPPLY CHAINS; EMPIRICAL-ANALYSIS; SERVICE QUALITY; MISSING VALUES; LIFE-CYCLE; UNCERTAINTY; PERFORMANCE; SYSTEM; MANAGEMENT	This study examines ambiguity tolerance, perceived quality, and willingness to pay for remanufactured products. We found evidence to support a direct relationship between a consumer's tolerance for ambiguity and their willingness to pay for remanufactured products. There was also support for an indirect relationship between ambiguity tolerance and willingness to pay that is mediated through perce…	[Hazen, Benjamin T.; Overstreet, Robert E.; Jones-Farmer, L. Allison] Auburn Univ, Dept Supply Chain & Informat Syst Management, Auburn, AL 36849 USA; [Field, Hubert S.] Auburn Univ, Dept Management, Auburn, AL 36849 USA	Auburn University System; Auburn University; Auburn University System; Auburn University	Hazen, BT (autor correspondiente), Auburn Univ, Dept Supply Chain & Informat Syst Management, 401 Lowder Bldg,415 W Magnolia Ave, Auburn, AL 36849 USA.	benjamin.hazen@auburn.edu; robert.overstreet@auburn.edu; joneall@auburn.edu; feildhs@auburn.edu	Overstreet, Robert E./L-9446-2017	Overstreet, Robert E./0000-0002-5047-2415; Hazen, Benjamin/0000-0003-4891-3071					100	131	133	3	88	ELSEVIER SCIENCE BV	AMSTERDAM	PO BOX 211, 1000 AE AMSTERDAM, NETHERLANDS	0925-5273			INT J PROD ECON	Int. J. Prod. Econ.	FEB	2012	135	2
J	Hoque, MZ; Abul Bashar, M; Akhter, F				Hoque, Mohammed Ziaul; Abul Bashar, Mohammad; Akhter, Farzana			Ambiguity tolerance and confusion avoidance in the intent to purchase farmed fish	JOURNAL OF APPLIED AQUACULTURE			English	Article						Ambiguity tolerance; confusion avoidance; farmed fish; purchase intention; emerging market; Bangladesh	INFORMATION; VARIABLES; AQUACULTURE; DECISION	Aquaculture products are presently becoming a crucial part of consumers' diets. However, asymmetric information regarding farmed fish exposes consumers to ambiguity and often makes them confused. Therefore, this study aims to ascertain the levels of ambiguity tolerance (AT) and confusion avoidance (CA) related to farmed fish and to test if consumers' AT and CA influence their purchase intent (PI)…	[Hoque, Mohammed Ziaul] UiT Arctic Univ Norway, Sch Business & Econ, Tromso, Norway; [Hoque, Mohammed Ziaul; Akhter, Farzana] Univ Chittagong, Dept Finance, Chittagong, Bangladesh; [Abul Bashar, Mohammad] Univ Chittagong, Dept Management, Chittagong, Bangladesh	UiT The Arctic University of Tromso; University of Chittagong; University of Chittagong	Hoque, MZ (autor correspondiente), UiT Arctic Univ Norway, Tromso, Norway.	mohammed.z.hoque@uit.no	Abu Bashar/ABC-9917-2020; Hoque, Mohammed Ziaul/B-8827-2018	Abu Bashar/0000-0002-0868-8335; Hoque, Mohammed Ziaul/0000-0002-7414-3683					130	3	3	1	2	TAYLOR & FRANCIS LTD	ABINGDON	2-4 PARK SQUARE, MILTON PARK, ABINGDON OR14 4RN, OXON, ENGLAND	1045-4438	1545-0805		J APPL AQUACULT	J. Appl. Aquac.	JUL 3	2022	34	3
J	Khodarahimi, S; Ghadampour, E; Karami, A				Khodarahimi, Siamak; Ghadampour, Ezatolah; Karami, Amir			The Roles of Spiritual Well-being and Tolerance of Uncertainty in Prediction of Happiness in Elderly	ANALES DE PSICOLOGIA			English	Article						Spirituality well-being; Uncertainty tolerance; Happiness; Sex; Elderly	AMBIGUITY TOLERANCE; INTOLERANCE; HEALTH; WORRY; GENDER; VALIDATION; BELIEFS; MODEL	Background: According to spirituality well-being, ambiguity intolerance, and happiness conceptualizations, this study was purposed to investigate the influences of spiritual well-being and uncertainty tolerance on happiness with regards to the moderating roles of sex in the elderly. Method: Participants included 120 elders from Shiraz City, Fars province, Iran. A demographic questionnaire, the Sp…	[Khodarahimi, Siamak] Islamic Azad Univ, Eghlid Branch, Eghlid, Iran; [Ghadampour, Ezatolah; Karami, Amir] Lorestan Univ, Khorramabad, Iran	Islamic Azad University; Lorestan University	Ghadampour, E (autor correspondiente), Lorestan Univ, Sch Literature & Humanities Sci, Psychol Dept, 5th Kilometer Horramabad Boroujerd Highway, Khorramabad 6815144316, Iran.	ghadampour.e@lu.ac.ir	Ghadampour, Ezatolah/AAC-6468-2022	Ghadampour, Ezatolah/0000-0003-3120-384X					58	2	2	2	18	UNIV MURCIA	MURCIA	FAC BIOLOGIA, CAMPUS ESPINARDO, MURCIA, 30100, SPAIN	0212-9728	1695-2294		AN PSICOL-SPAIN	An. Psicol.	MAY-SEP	2021	37	2
J	Wei, RN; Hu, YH				Wei, Rining; Hu, Yuhang			Exploring the relationship between multilingualism and tolerance of ambiguity: A survey study from an EFL context	BILINGUALISM-LANGUAGE AND COGNITION			English	Article						multilingualism; tolerance of ambiguity; factor analysis; validity; reliability; effect size	LANGUAGE; BILINGUALISM; ANXIETY; VALIDATION; ATTITUDES; LINK	The relationship between multilingualism and tolerance of ambiguity (TA) has been examined in recent studies (e.g., Dewaele & Li, 2013; van Compernolle, 2016), which focus upon multilinguals with mixed nationalities in non-EFL contexts. Most of these studies regrettably reflect a failure to use effect sizes or provide information on the reliability and validity of the instruments used. The presen…	[Wei, Rining] Xian Jiaotong Liverpool Univ, Dept English, Xian, Peoples R China; [Hu, Yuhang] Georgetown Univ, Dept Linguist, Washington, DC 20057 USA	Xi'an Jiaotong-Liverpool University; Georgetown University	Hu, YH (autor correspondiente), 1421 37th St NW, Washington, DC 20057 USA.	yh526@georgetown.edu	WEI, Rining/S-7255-2019	WEI, Rining/0000-0002-4381-7040	Xi'an Jiaotong-Liverpool University [RDF-1601-61]	Xi'an Jiaotong-Liverpool University	The completion of this paperwasmade possible thanks to the Research Development Fund of Xi'an Jiaotong-Liverpool University (RDF-1601-61). Part of this study was presented as a poster at the Harmonious Bilingualism Network (HaBilNet) colloquium (24-25 May, 2018) in Brussels. The authors would like to extend their thanks to the anonymous reviewers and the editors for their constructive comments on…		52	16	17	4	19	CAMBRIDGE UNIV PRESS	NEW YORK	32 AVENUE OF THE AMERICAS, NEW YORK, NY 10013-2473 USA	1366-7289	1469-1841		BILING-LANG COGN	Biling.-Lang. Cogn.	NOV	2019	22	5
J	Embi, NAC; Jaiyeoba, HB; Yussof, SA				Embi, Nor Azizan Che; Jaiyeoba, Haruna Babatunde; Yussof, Sheila Ainon			The effects of students' entrepreneurial characteristics on their propensity to become entrepreneurs in Malaysia	EDUCATION AND TRAINING			English	Article						Innovativeness; Risk-taking; Entrepreneurial characteristics; Leadership skill; Need for achievement; Tolerance of ambiguity	ENGINEERING STUDENTS; EDUCATION; PERSONALITY; INTENTIONS; BEHAVIOR; TRAITS	Purpose - The purpose of this paper is to reflect on the data collected from Malaysian students to investigate the effects of students' entrepreneurial characteristics (need for achievement, locus of control, propensity to take risk, self-confidence, tolerance of ambiguity and uncertainty, and leadership) on their propensity to become entrepreneurs in Malaysia. Design/methodology/approach - As a …	[Embi, Nor Azizan Che; Yussof, Sheila Ainon] Int Islamic Univ Malaysia, Kulliyyah Econ & Management Sci, Dept Finance, Kuala Lumpur, Malaysia; [Jaiyeoba, Haruna Babatunde] Int Islamic Univ Malaysia, Int Inst Halal Res & Training INHART, Kuala Lumpur, Malaysia	International Islamic University Malaysia; International Islamic University Malaysia	Embi, NAC (autor correspondiente), Int Islamic Univ Malaysia, Kulliyyah Econ & Management Sci, Dept Finance, Kuala Lumpur, Malaysia.	izanebbm@iium.edu.my		Jaiyeoba, Haruna Babatunde/0000-0001-8264-9863					60	21	21	1	28	EMERALD GROUP PUBLISHING LTD	BINGLEY	HOWARD HOUSE, WAGON LANE, BINGLEY BD16 1WA, W YORKSHIRE, ENGLAND	0040-0912	1758-6127		EDUC TRAIN	Educ. Train.		2019	61	7-8
J	Bors, DA; Gruman, JA; Shukla, S				Bors, D. A.; Gruman, J. A.; Shukla, S.			Measuring tolerance of ambiguity: Item polarity, dimensionality, and criterion validity	EUROPEAN REVIEW OF APPLIED PSYCHOLOGY-REVUE EUROPEENNE DE PSYCHOLOGIE APPLIQUEE			English	Article						Tolerance of ambiguity; Item polarity; Dimensionality	PROACTIVE PERSONALITY SCALE; BUDNER INTOLERANCE; JOB-PERFORMANCE; COGNITIVE-STYLE; NEED; INFORMATION; RELIABILITY; STUDENTS; ETHNOCENTRISM; PREDICTOR	Research involving tolerance of ambiguity (TA) has produced inconsistent findings for half a century. Some of this inconsistency may be due to the psychometric shortcomings of the TA measures. In this investigation, the Budner (1962) and McLain (1993) TA scales were examined using confirmatory factor analyses. Both scales were tested against a single-factor model, a two-factor model, a two-factor…	[Bors, D. A.; Shukla, S.] Univ Toronto, Dept Psychol, Scarborough, ON M1C 1A4, Canada; [Gruman, J. A.] Univ Guelph, Coll Management & Econ, Guelph, ON N1G 2W1, Canada	University of Toronto; University Toronto Scarborough; University of Guelph	Bors, DA (autor correspondiente), Univ Toronto, Dept Psychol, 1265 Mil Trail, Scarborough, ON M1C 1A4, Canada.	bors@utsc.utoronto.ca							70	8	8	0	25	ELSEVIER FRANCE-EDITIONS SCIENTIFIQUES MEDICALES ELSEVIER	ISSY-LES-MOULINEAUX	65 RUE CAMILLE DESMOULINS, CS50083, 92442 ISSY-LES-MOULINEAUX, FRANCE	1162-9088			EUR REV APPL PSYCHOL	Eur. Rev. Appl. Psychol.-Rev. Eur. Psychol. Appl.	OCT	2010	60	4
J	Kornilova, TV				Kornilova, T. V.			TOLERANCE-INTOLERANCE OF AMBIGUITY NEW QUESTIONNAIRE	PSIKHOLOGICHESKII ZHURNAL			Russian	Article						subjective ambiguity; tolerance of ambiguity; intolerance; interpersonal tolerance; decision-making; risk readiness; intuition; uncertainty	INDIVIDUAL-DIFFERENCES; UNCERTAINTY; PERSONALITY; CREATIVITY	The results of approbation of tolerance - intolerance of ambiguity New questionnaire on Russian sample (n = 623 per) are presented. A. Furham's way of combination of previously known in foreign literature scales is assumed as its basis. The existence of three scales in questionnaire: tolerance of ambiguity, intolerance of ambiguity and interpersonal intolerance of ambiguity is based. Latent varia…	MSU MV Lomonosov, Dept Psychol, Gen Psychol Chair, Moscow, Russia	Lomonosov Moscow State University	Kornilova, TV (autor correspondiente), MSU MV Lomonosov, Dept Psychol, Gen Psychol Chair, Moscow, Russia.		Kornilova, Tatiana V./E-6392-2012	Kornilova, Tatiana/0000-0002-5065-3793					40	32	40	1	21	MEZHDUNARODNAYA KNIGA	MOSCOW	39 DIMITROVA UL., MOSCOW, 113095, RUSSIA	0205-9592			PSIKHOL ZH	Psikhologicheskii Zhurnal	JAN-FEB	2010	31	1
J	Xu, H; Hou, ZJ; Tracey, TJG; Zhang, X				Xu, Hui; Hou, Zhi-Jin; Tracey, Terence J. G.; Zhang, Xin			Variations of career decision ambiguity tolerance between China and the United States and between high school and college	JOURNAL OF VOCATIONAL BEHAVIOR			English	Article						Ambiguity tolerance; Career decision; Measurement invariance; Cross-culture; High school and college	PERSONALITY-RELATED ASPECTS; FIT INDEXES; EXPLORATION; SELF; INDECISION; FRAMEWORK	The variation of career decision ambiguity tolerance (CDAT) by cultures and development stages was examined in a sample of Chinese high school students (n = 339), a sample of Chinese college students (n = 356), along with U.S. college students (n = 328). It was hypothesized that career decision ambiguity tolerance decreases when individuals experience more societal/cultural pressure on decidednes…	[Xu, Hui; Tracey, Terence J. G.] Arizona State Univ, Tempe, AZ 85287 USA; [Hou, Zhi-Jin; Zhang, Xin] Beijing Normal Univ, Beijing 100875, Peoples R China	Arizona State University; Arizona State University-Tempe; Beijing Normal University	Xu, H (autor correspondiente), Arizona State Univ, Counseling & Counseling Psychol, MC-0811, Tempe, AZ 85287 USA.	huixu5@asu.edu	Xu, Hui/AAT-8331-2020						37	26	28	5	40	ACADEMIC PRESS INC ELSEVIER SCIENCE	SAN DIEGO	525 B ST, STE 1900, SAN DIEGO, CA 92101-4495 USA	0001-8791	1095-9084		J VOCAT BEHAV	J. Vocat. Behav.	APR	2016	93
J	Berger, A; Tymula, A				Berger, Alex; Tymula, Agnieszka			Controlling ambiguity: The illusion of control in choice under risk and ambiguity	JOURNAL OF RISK AND UNCERTAINTY			English	Article; Early Access						Illusion of control; Ambiguity tolerance	PORTFOLIO CHOICE; PREFERENCES; ATTITUDES; AVERSION	The illusion of control occurs when individuals believe that exerting objectively meaningless control over pure chance events increases their probability of success. In economics, the illusion of control has only ever been studied in choice under risk, where probability distributions are known, and has been found to have no effect. This contrasts with studies in psychology, which have found a per…	[Berger, Alex; Tymula, Agnieszka] Univ Sydney, Sch Econ, A02, Sydney, NSW 2006, Australia	University of Sydney	Tymula, A (autor correspondiente), Univ Sydney, Sch Econ, A02, Sydney, NSW 2006, Australia.	agnieszka.tymula@sydney.edu.au			University of Sydney; Australian Government through the Australian Research Council's Centre of Excellence for Children and Families over the Life Course [CE200100025]	University of Sydney(University of Sydney); Australian Government through the Australian Research Council's Centre of Excellence for Children and Families over the Life Course	AcknowledgementsWe are grateful to the University of Sydney for funding this research as well as anonymous referees, Stephanie Heger, Stephen Cheung, Soo Hong Chew, Songfa Zhong, Andy Schotter, Jakub Steiner, and the participants of the 2019 Sydney Workshop on Experimental Economics and Theory for comments and suggestions on the paper.~This research was partially supported~by the Australian Gover…		32	0	0	1	1	SPRINGER	DORDRECHT	VAN GODEWIJCKSTRAAT 30, 3311 GZ DORDRECHT, NETHERLANDS	0895-5646	1573-0476		J RISK UNCERTAINTY	J. Risk Uncertain.
J	Lange, R; Houran, J				Lange, R; Houran, J			Scaling MacDonald's AT-20 using item-response theory	PERSONALITY AND INDIVIDUAL DIFFERENCES			English	Article						tolerance of ambiguity; rasch models; IRT model; scaling; AT-20; Rydell-Rosen	TOLERANCE; AMBIGUITY	The responses of 110 subjects to 18 items of the AT-20 tolerance of ambiguity scale were analyzed in an item response framework using Rasch modeling. The results indicated that the items satisfy the assumptions of this model and an excellent fit was obtained. In particular, the observed item reliability (KR-20) was 0.93 and the person reliability was 0.68. The latter value agrees with previous fi…	Illinois State Board Educ, Springfield, IL 62777 USA; So Illinois Univ, Sch Med, Dept Psychiat, Springfield, IL 62705 USA	Southern Illinois University System; Southern Illinois University	Lange, R (autor correspondiente), Illinois State Board Educ, 100 N 1st St, Springfield, IL 62777 USA.			Houran, James/0000-0003-1725-582X					19	8	8	0	3	PERGAMON-ELSEVIER SCIENCE LTD	OXFORD	THE BOULEVARD, LANGFORD LANE, KIDLINGTON, OXFORD OX5 1GB, ENGLAND	0191-8869			PERS INDIV DIFFER	Pers. Individ. Differ.	MAR	1999	26	3
J	Thalbourne, MA; Houran, J				Thalbourne, MA; Houran, J			Transliminality, the Mental Experience Inventory and tolerance of ambiguity	PERSONALITY AND INDIVIDUAL DIFFERENCES			English	Article						transliminality; Mental Experience Inventory; tolerance of ambiguity; daydreaming; psi experiences	RELIABILITY; SCHIZOTYPY; VALIDITY; SCALE	Transliminality is a hypothesised tendency for psychological material to cross (trans) thresholds (limines) into or out of consciousness. In this survey (conducted with 138 members of the general Australian population and 135 members of the general US population) it was predicted that transliminality (as measured by a 29-item scale: Thalbourne, M. A. [in press]. Transliminality: correlates and a …	Univ Adelaide, Dept Psychol, Adelaide, SA 5005, Australia; So Illinois Univ, Sch Med, Dept Psychiat, Springfield, IL 62705 USA	University of Adelaide; Southern Illinois University System; Southern Illinois University	Thalbourne, MA (autor correspondiente), Univ Adelaide, Dept Psychol, Adelaide, SA 5005, Australia.			Houran, James/0000-0003-1725-582X					43	58	59	0	15	PERGAMON-ELSEVIER SCIENCE LTD	OXFORD	THE BOULEVARD, LANGFORD LANE, KIDLINGTON, OXFORD OX5 1GB, ENGLAND	0191-8869			PERS INDIV DIFFER	Pers. Individ. Differ.	MAY	2000	28	5
J	Al Mamun, A; Bin Yusoff, MNH; Ibrahim, MD				Al Mamun, Abdullah; Bin Yusoff, Mohd Nor Hakimin; Ibrahim, Mohamed Dahlan			VALIDATING THE INSTRUMENTTO MEASURE ENTREPRENEURIAL TRAITS	ECONOMICS & SOCIOLOGY			English	Article						Instrument; Entrepreneurial Traits	SELF-EFFICACY; BEHAVIOR; GROWTH; DETERMINANTS; PERSEVERANCE; RESILIENCE; MOTIVATION; PASSION; COUNTRY; SCALE	The objective of this study is to develop a distilled measure for entrepreneurial traits particularly in the context of low-income households in Malaysia. In this attempt, the following study examined the need for achievement, locus of control, tolerance of ambiguity, visionary, persistence, and resilience as components to develop an instrument to measure entrepreneurial traits among low-income h…	[Al Mamun, Abdullah] Univ Malaysia Kelantan, Global Entrepreneurship Res & Innovat Ctr, Kelantan, Malaysia; [Bin Yusoff, Mohd Nor Hakimin; Ibrahim, Mohamed Dahlan] Univ Malaysia Kelantan, Kelantan, Malaysia	Universiti Malaysia Kelantan; Universiti Malaysia Kelantan	Al Mamun, A (autor correspondiente), Univ Malaysia Kelantan, Global Entrepreneurship Res & Innovat Ctr, Kelantan, Malaysia.	abdullah.a@umk.edu.my; hakimin@umk.edu.my; dahlan@umk.edu.my	Al Mamun, Abdullah/B-6226-2013; Mamun, Abdullah/HHM-9898-2022; yusoff, mohd nor hakimin/AAH-7895-2021; yusoff, mohd nor hakimin/AAW-1839-2020	Al Mamun, Abdullah/0000-0002-9713-742X; yusoff, mohd nor hakimin/0000-0003-1368-1610;	Ministry of Higher Education, Malaysia under the grant entitled Developing a Comprehensive Rural Entrepreneurship Model for Poverty Eradication (REMODE) [R/NRGS/A01.00/00047A/006/2014/000149]	Ministry of Higher Education, Malaysia under the grant entitled Developing a Comprehensive Rural Entrepreneurship Model for Poverty Eradication (REMODE)	This research was funded by the Ministry of Higher Education, Malaysia under the grant entitled Developing a Comprehensive Rural Entrepreneurship Model for Poverty Eradication (REMODE) (R/NRGS/A01.00/00047A/006/2014/000149).		41	3	3	2	11	CENTER SOCIOLOGICAL RESEARCH	SZCZECIN	BOLESLAWA SMIALEGO STR 22-27, SZCZECIN, 70-347, POLAND	2071-789X	2306-3459		ECON SOCIOL	Econ. Sociol.		2018	11	1
J	Fernandez, NJ; Dickinson, RM; Burgess, H; Meachem, M				Fernandez, Nicole J.; Dickinson, Ryan M.; Burgess, Hilary; Meachem, Melissa			Tolerance of Ambiguity in Veterinary Students at the Beginning and End of a Second-year Clinical Pathology Course	JOURNAL OF VETERINARY MEDICAL EDUCATION			English	Article						ambiguity; case-based learning; diagnostic reasoning; intolerance of ambiguity; Tolerance of Ambiguity of Veterinary Students (TAVS) scale; uncertainty	MEDICAL-STUDENTS; INTOLERANCE; PERSONALITY	Tolerance of ambiguity (TOA) is essential for veterinarians because ambiguity and uncertainty are unavoidable aspects of veterinary practice. However, TOA has been little investigated in veterinarians or veterinary students. In this article, the 27-item Tolerance of Ambiguity of Veterinary Students (TAVS) scale, including eight additional clinical pathology-specific items, is used to evaluate TOA…	[Fernandez, Nicole J.; Dickinson, Ryan M.; Burgess, Hilary; Meachem, Melissa] Univ Saskatchewan, Western Coll Vet Med, Dept Vet Pathol, Clin Pathol, 52 Campus Dr, Saskatoon, SK S7N 5B4, Canada	University of Saskatchewan	Fernandez, NJ (autor correspondiente), Univ Saskatchewan, Western Coll Vet Med, Dept Vet Pathol, Clin Pathol, 52 Campus Dr, Saskatoon, SK S7N 5B4, Canada.	nicole.fernandez@usask.ca; ryan.dickinson@usask.ca; hilary.burgess@usask.ca; melissa.meachem@usask.ca		Fernandez, Nicole/0000-0002-5374-8659; Meachem, Melissa Dawn/0000-0002-3096-4607	Scholarship of Teaching and Learning Cluster Grant from the Gwenna Moss Centre for Teaching and Learning, University of Saskatchewan	Scholarship of Teaching and Learning Cluster Grant from the Gwenna Moss Centre for Teaching and Learning, University of Saskatchewan	We thank Stan Yu, Survey Research Manager and Specialist, Social Sciences Research Laboratories, and Dr. Sarah Parker, University of Saskatchewan, for statistical analysis and review, respectively. This study was supported by a Scholarship of Teaching and Learning Cluster Grant from the Gwenna Moss Centre for Teaching and Learning, University of Saskatchewan.		21	0	0	0	1	UNIV TORONTO PRESS INC	TORONTO	JOURNALS DIVISION, 5201 DUFFERIN ST, DOWNSVIEW, TORONTO, ON M3H 5T8, CANADA	0748-321X	1943-7218		J VET MED EDUC	J. Vet. Med. Educ.	DEC	2021	48	6
J	Demmrich, S; Akce, H				Demmrich, Sarah; Akce, Havagul			Revisiting the Religious Openness Hypothesis in a Migration Context: The Case of Muslims with a Turkish Migration Background in Germany	JOURNAL OF EMPIRICAL THEOLOGY			English	Article						religious openness; ambiguity tolerance; acculturation; Muslims; Turkey; Germany	ISLAMIC PERSPECTIVE; REFLECTION; AMBIGUITY; INTOLERANCE; VARIETIES; FAITH; TOLERANCE	The religious openness hypothesis, which states that religious traditions have the potential to integrate faith with intellect, is examined in this study within a migration context for the first time. Rased on two lines of research, our central question is whether the sociological context or the Islamic tradition per se explains the (in)compatibility of faith and intellect orientation and their r…	[Demmrich, Sarah] Univ Munster, Chair Sociol Relig, Cluster Excellence Relig & Polit, Johannisstr 1, D-48143 Munster, Germany; [Akce, Havagul] Sakarya Univ, Social Sci Inst, Dept Philosophy & Relig Sci, Sakarya, Turkey	University of Munster; Sakarya University	Demmrich, S (autor correspondiente), Univ Munster, Chair Sociol Relig, Cluster Excellence Relig & Polit, Johannisstr 1, D-48143 Munster, Germany.	kabogan@uni-muenster.de		Akce, Havagul/0000-0002-2717-3601					50	0	0	1	3	BRILL	LEIDEN	PLANTIJNSTRAAT 2, P O BOX 9000, 2300 PA LEIDEN, NETHERLANDS	0922-2936	1570-9256		J EMPIR THEOL	J. Empir. Theol.	JAN	2022	34	2
J	Bryson, K; Soligo, C; Sommer, V				Bryson, Kathleen; Soligo, Christophe; Sommer, Volker			Ambiguity Tolerance Toward Nonbinary Sexuality Concepts: Evidence from British Newspapers	JOURNAL OF BISEXUALITY			English	Article						bisexuality; binary; essentialism; ambiguity tolerance	ESSENTIALIST BELIEFS; NEGATIVE ATTITUDES; ORIENTATION; BEHAVIOR; PERCEPTION; PREJUDICE; IDENTITY; GENDER	Humans tend to construct their worldview via binaries, that is, two distinct, nonoverlapping elements, such as the juxtapositions of human-animal, human-machine, or male-female. Our research focuses on the binary categories of heterosexuality-homosexuality and explores how stable or malleable they are. For this, the authors analyze newspaper coverage of sexuality concepts in the United Kingdom fr…	[Bryson, Kathleen; Soligo, Christophe; Sommer, Volker] UCL, Dept Anthropol, 14 Taviton St, London WC1H 0BW, England	University of London; University College London	Bryson, K (autor correspondiente), UCL, Dept Anthropol, 14 Taviton St, London WC1H 0BW, England.	kathleen.bryson.10@ucl.ac.uk							109	2	2	1	3	ROUTLEDGE JOURNALS, TAYLOR & FRANCIS LTD	ABINGDON	2-4 PARK SQUARE, MILTON PARK, ABINGDON OX14 4RN, OXON, ENGLAND	1529-9716	1529-9724		J BISEXUALITY	J. Bisexuality		2019	18	4
J	Saghebi, S; Alizadeh, A; Mohammadzaheri, M; Habibisenobari, T				Saghebi, Samaneh; Alizadeh, Abolfazl; Mohammadzaheri, Mohammad; Habibisenobari, Tahmineh			Relationships of managers' entrepreneurial perception and internationalization speed in small and medium-sized enterprises (SMEs)	JOURNAL OF GLOBAL ENTREPRENEURSHIP RESEARCH			English	Article						Internationalization speed (IS); Entrepreneurial behavior; Risk perception (RP); Proactivity (PR); Tolerance of ambiguity (TA)	BORN GLOBAL FIRM; DYNAMIC CAPABILITIES; BEHAVIOR; STRATEGY; DETERMINANTS; ORIENTATION; PERSPECTIVE; PERFORMANCE; VENTURES; ENVIRONMENT	International entrepreneurship literature has been taken into account by researchers since the late 1980s, and they have investigated how entrepreneurs behave according to different aspects, how some of them succeed in international markets, and others fail to continue. Therefore, the present research investigated the entrepreneurial behavior as well as relationships of managers' entrepreneurial …	[Saghebi, Samaneh] Islamic Azad Univ Neyshabour, Neyshabour, Iran; [Alizadeh, Abolfazl; Mohammadzaheri, Mohammad] Lorestan State Univ, Khorramabad, Iran; [Habibisenobari, Tahmineh] Ferdowsi Univ Mashhad, Mashhad, Razavi Khorasan, Iran	Ferdowsi University Mashhad	Alizadeh, A (autor correspondiente), Lorestan State Univ, Khorramabad, Iran.	alizadeh.ab@fc.lu.ac.ir							89	2	2	2	11	SPRINGER HEIDELBERG	HEIDELBERG	TIERGARTENSTRASSE 17, D-69121 HEIDELBERG, GERMANY	2228-7566	2251-7316		J GLOB ENTREP RES	J. Glob. Entrep. Res.	MAR 4	2019	9	1
J	Gaufberg, E; Dunham, L; Krupat, E; Stansfield, B; Christianson, C; Skochelak, S				Gaufberg, Elizabeth; Dunham, Lisette; Krupat, Edward; Stansfield, Brent; Christianson, Charles; Skochelak, Susan			Do Gold Humanism Honor Society Inductees Differ From Their Peers in Empathy, Patient-Centeredness, Tolerance of Ambiguity, Coping Style, and Perception of the Learning Environment?	TEACHING AND LEARNING IN MEDICINE			English	Article						humanism; medical education; empathy; tolerance of ambiguity	MEDICAL-STUDENTS ATTITUDES; PRIMARY-CARE; THERAPEUTIC ALLIANCE; INTEGRATED CLERKSHIP; SCHOOL; COMMUNICATION; ASSOCIATION; DECLINE; UNCERTAINTY; MALPRACTICE	Construct: Induction into the Gold Humanism Honor Society (GHHS) during medical school is recognized as an indicator of humanistic orientation and behavior. Various attitudes and interpersonal orientations including empathy and patient-centeredness have been posited to translate into behaviors constituting humanistic care. Background: To our knowledge there has never been a longitudinal, multi-in…	[Gaufberg, Elizabeth] Harvard Med Sch, Dept Med & Psychiat, Cambridge Hlth Alliance, Cambridge, MA 02115 USA; [Dunham, Lisette; Skochelak, Susan] Amer Med Assoc, Dept Med Educ, 515 N State St, Chicago, IL 60610 USA; [Krupat, Edward] Harvard Med Sch, Ctr Evaluat, Boston, MA USA; [Stansfield, Brent] Wayne State Univ, Grad Med Educ, Detroit, MI USA; [Christianson, Charles] Univ North Dakota, Sch Med…	Harvard University; Cambridge Health Alliance; American Medical Association; Harvard University; Harvard Medical School; Wayne State University; University of North Dakota Grand Forks	Gaufberg, E (autor correspondiente), Harvard Med Sch, Dept Med & Psychiat, Cambridge Hlth Alliance, Cambridge, MA 02115 USA.;Gaufberg, E (autor correspondiente), Arnold P Gold Fdn Res Inst, Cambridge, MA USA.	Elizabeth_gaufberg@hms.harvard.edu			American Medical Association	American Medical Association	The American Medical Association funded this study.		53	6	6	0	5	ROUTLEDGE JOURNALS, TAYLOR & FRANCIS LTD	ABINGDON	2-4 PARK SQUARE, MILTON PARK, ABINGDON OX14 4RN, OXON, ENGLAND	1040-1334	1532-8015		TEACH LEARN MED	Teach. Learn. Med.		2018	30	3
J	Dollinger, MJ; Saxton, T; Golden, PA				Dollinger, MJ; Saxton, T; Golden, PA			Intolerance of ambiguity and the decision to form an alliance	PSYCHOLOGICAL REPORTS			English	Article								In an experimental design, when a firm's reputation was manipulated and its reputation was negative or mixed, high tolerance of ambiguity will increase the decision-maker's propensity to engage in an alliance.	UNIV WISCONSIN,MADISON,WI 53706; FLORIDA ATLANTIC UNIV,BOCA RATON,FL 33431	University of Wisconsin System; University of Wisconsin Madison; State University System of Florida; Florida Atlantic University	Dollinger, MJ (autor correspondiente), INDIANA UNIV,GRAD SCH BUSINESS,DEPT MANAGEMENT,10TH & FEE LANE,BLOOMINGTON,IN 47405, USA.								4	6	6	0	3	PSYCHOLOGICAL REPORTS	MISSOULA	P O BOX 9229, MISSOULA, MT 59807	0033-2941			PSYCHOL REP	Psychol. Rep.	DEC	1995	77	3	2
J	Luther, VP; Crandall, SJ				Luther, Vera P.; Crandall, Sonia J.			Ambiguity and Uncertainty: Neglected Elements of Medical Education Curricula?	ACADEMIC MEDICINE			English	Editorial Material								Despite significant advances in scientific knowledge and technology, ambiguity and uncertainty are still intrinsic aspects of contemporary medicine. To practice confidently and competently, a physician must learn rational approaches to complex and ambiguous clinical scenarios and must possess a certain degree of tolerance of ambiguity. In this commentary, the authors discuss the role that ambigui…	[Luther, Vera P.] Wake Forest Sch Med, Dept Internal Med, Infect Dis Sect, Winston Salem, NC 27157 USA; [Luther, Vera P.] Wake Forest Sch Med, Internal Med Residency Program, Winston Salem, NC 27157 USA; [Crandall, Sonia J.] Wake Forest Sch Med, Dept Family & Community Med, Winston Salem, NC 27157 USA; [Crandall, Sonia J.] Wake Forest Sch Med, Dept Phys Assistant Studies, Winston Salem, NC 27157 …	Wake Forest University; Wake Forest University; Wake Forest University; Wake Forest University; Wake Forest University	Crandall, SJ (autor correspondiente), Wake Forest Sch Med, Dept Internal Med, Infect Dis Sect, Med Ctr Blvd, Winston Salem, NC 27157 USA.	crandall@wakehealth.edu	Crandall, Sonia/A-1613-2019; liu, jing/D-9482-2012						7	90	92	0	9	LIPPINCOTT WILLIAMS & WILKINS	PHILADELPHIA	530 WALNUT ST, PHILADELPHIA, PA 19106-3621 USA	1040-2446			ACAD MED	Acad. Med.	JUL	2011	86	7
J	Arquero, JL; Fernandez-Polvillo, C; Hassall, T; Joyce, J				Luis Arquero, Jose; Fernandez-Polvillo, Carmen; Hassall, Trevor; Joyce, John			Relationships between communication apprehension, ambiguity tolerance and learning styles in accounting students	REVISTA DE CONTABILIDAD-SPANISH ACCOUNTING REVIEW			English	Article						Communication apprehension; Ambiguity tolerance; Learning styles; Skills development; Accounting education	ORGANIZATIONAL-CHANGE; ACADEMIC-PERFORMANCE; SKILLS DEVELOPMENT; COGNITIVE-STYLE; MSTAT-II; PERCEPTIONS; MOTIVATION; WORK; EXPECTATIONS; PERSPECTIVE	The dynamics of the global business environment have led to changes in the skills required by accountants in order to add value for their clients. Consequently, there is a growing pressure on accounting educators to design and implement educational programmes that could contribute to the development of the relevant skills. In such a context, it is possible that some characteristics of students (f…	[Luis Arquero, Jose] Univ Seville, Accounting & Finance, Seville, Spain; [Fernandez-Polvillo, Carmen] EU Osuna Univ Sevilla, Accounting & Finance, Seville, Spain; [Hassall, Trevor; Joyce, John] Sheffield Hallam Univ, Dept Finance Accounting & Business Syst, Sheffield, S Yorkshire, England	University of Sevilla; University of Sevilla; Sheffield Hallam University	Arquero, JL (autor correspondiente), Univ Seville, Accounting & Finance, Seville, Spain.	arquero@us.es	Fernandez-Polvillo, Carmen/D-6642-2019; Arquero, Jose Luis/H-3947-2011	Fernandez-Polvillo, Carmen/0000-0002-6979-6946; Arquero, Jose Luis/0000-0002-7086-8812	PAIDI, Junta de Andalucia [SEJ 130]	PAIDI, Junta de Andalucia(Junta de Andalucia)	Project partly financed by SEJ 130 research group (PAIDI, Junta de Andalucia).		143	21	22	0	19	ELSEVIER ESPANA S I	MADRID	INFANTA MERCEDES 90, MADRID, 28020, SPAIN	1138-4891	1988-4672		REV CONTAB	Rev. Contab.	JAN-JUN	2017	20	1
J	FURNHAM, A				FURNHAM, A			A CONTENT, CORRELATIONAL AND FACTOR-ANALYTIC STUDY OF 4 TOLERANCE OF AMBIGUITY QUESTIONNAIRES	PERSONALITY AND INDIVIDUAL DIFFERENCES			English	Article							SCALES	A review of the scattered and diffuse tolerance of ambiguity (AT) literature from 1946 revealed 4 fairly. frequently used self-report measures of this concept (AT). This study set out to compare and contrast these different measures by content, correlational and factor analysis. Nearly 250 people completed all four dimensions. Each scale was then subject to content and factor analyses which agree…			FURNHAM, A (autor correspondiente), UNIV LONDON UNIV COLL,DEPT PSYCHOL,GOWER ST,LONDON WC1E 6BT,ENGLAND.		Furnham, Adrian/ABB-2072-2020						21	69	71	0	14	PERGAMON-ELSEVIER SCIENCE LTD	OXFORD	THE BOULEVARD, LANGFORD LANE, KIDLINGTON, OXFORD, ENGLAND OX5 1GB	0191-8869			PERS INDIV DIFFER	Pers. Individ. Differ.	MAR	1994	16	3
J	Alboliteeh, M; Grande, RAN; Berdida, DJE; Villagracia, HN; Raguindin, SM; AlAbd, AMA				Alboliteeh, Mohammad; Grande, Rizal Angelo N.; Berdida, Daniel Joseph E.; Villagracia, Hazel N.; Raguindin, Sage Mesias; AlAbd, Asmaa Mohammed Ali			Parental authority as a mediator between career decision-making self-efficacy, career decision ambiguity tolerance, and career choice of nursing students: A path analysis	JOURNAL OF PROFESSIONAL NURSING			English	Article						Career ambiguity tolerance; Career choice; Career decision-making self-efficacy; Nursing students; Parental authority; Path analysis	PERCEPTIONS; PERSONALITY	Background: Students' decision to pursue a nursing career is influenced by internal (e.g., innate desire, personal experiences) and external variables (e.g., parental influence, social support). However, little is known about how parental authority mediates nursing students' career decision-making self-efficacy, decision-making ambiguity, and nursing as a career choice. Purpose: This study examin…	[Alboliteeh, Mohammad] Univ Hail, Hail 55473, Saudi Arabia; [Grande, Rizal Angelo N.] Univ Hail, Coll Nursing, Mental Hlth Nursing Dept, Hail 55473, Saudi Arabia; [Grande, Rizal Angelo N.] Univ San Agustin, Coll Hlth Allied & Med Profess, Iloilo 5000, Philippines; [Berdida, Daniel Joseph E.] Univ Santo Tomas, Coll Nursing, St Martin de Porres Bldg,Espana Blvd, Manila 1015, Philippines; [Villagrac…	University Ha'il; University Ha'il; University of Santo Tomas; University Ha'il; Egyptian Knowledge Bank (EKB); Benha University	Berdida, DJE (autor correspondiente), Univ Santo Tomas, Coll Nursing, St Martin de Porres Bldg,Espana Blvd, Manila 1015, Philippines.	deberdida@ust.edu.ph	Alboliteeh, Mohammad/ADM-5643-2022; VILLAGRACIA, HAZEL NOVELA/CAF-0725-2022; Berdida, Daniel Joseph Espina/AAM-9383-2021	VILLAGRACIA, HAZEL NOVELA/0000-0003-1708-7301; Berdida, Daniel Joseph Espina/0000-0002-5001-6946					58	0	0	14	14	W B SAUNDERS CO-ELSEVIER INC	PHILADELPHIA	1600 JOHN F KENNEDY BOULEVARD, STE 1800, PHILADELPHIA, PA 19103-2899 USA	8755-7223	1532-8481		J PROF NURS	J. Prof. Nurs.	SEP-OCT	2022	42
J	Xu, H; Tracey, TJG				Xu, Hui; Tracey, Terence J. G.			Career Decision Ambiguity Tolerance and Its Relations With Adherence to the RIASEC Structure and Calling	JOURNAL OF CAREER ASSESSMENT			English	Article						ambiguity tolerance; career decision; measurement model; RIASEC; career calling	MAKING SELF-EFFICACY; HIGH-SCHOOL-STUDENTS; CONSTRUCT-VALIDITY; EXPLORATION; INTOLERANCE; INTERESTS; SCALE; PERSONALITY; DIFFICULTIES; SATISFACTION	While career decision ambiguity tolerance (CDAT) has been repeatedly shown to play a salient role in career decision-making, a potential revision of its measurement model has been indicated in past research. More importantly, it remains less clear as to what individual characteristics are associated with high CDAT. We examined a four-factor model of CDAT (i.e., preference, tolerance, confidence, …	[Xu, Hui; Tracey, Terence J. G.] Arizona State Univ, Counseling & Counseling Psychol, MC 0811, Tempe, AZ 85287 USA	Arizona State University; Arizona State University-Tempe	Xu, H (autor correspondiente), Arizona State Univ, Counseling & Counseling Psychol, MC 0811, Tempe, AZ 85287 USA.	huixu5@asu.edu	Xu, Hui/AAT-8331-2020						48	15	15	2	38	SAGE PUBLICATIONS INC	THOUSAND OAKS	2455 TELLER RD, THOUSAND OAKS, CA 91320 USA	1069-0727	1552-4590		J CAREER ASSESSMENT	J. Career Assess.	NOV	2017	25	4
J	Joyce, P; von Dietze, H; von Dietze, A; McMillan, B				Joyce, Paul; von Dietze, Hans; von Dietze, Alison; McMillan, Brian			Selected poster presentations from the British Association of Applied Linguistics conference, Manchester Metropolitan University, August 2019 Desire for L1 support in the English as a foreign classroom: Exploring connections with L2 proficiency, L2 ambiguity tolerance, L2 learning motivation, and gender	LANGUAGE TEACHING			English	Editorial Material									[Joyce, Paul] Kindai Univ, Osaka, Japan; [von Dietze, Hans] Peace Lutheran Coll, Cairns, Australia; [von Dietze, Alison] St Andrews Catholic Coll, Cairns, Australia; [McMillan, Brian] Stonepk Intermediate Sch, Charlottetown, PE, Canada	Kindai University (Kinki University)	Joyce, P (autor correspondiente), Kindai Univ, Osaka, Japan.	pauljoyce@hotmail.com							17	0	0	1	16	CAMBRIDGE UNIV PRESS	CAMBRIDGE	EDINBURGH BLDG, SHAFTESBURY RD, CB2 8RU CAMBRIDGE, ENGLAND	0261-4448	1475-3049		LANG TEACHING	Lang. Teach.	JUL	2020	53	3
J	Krautz, AE				Ewa Krautz, Agnieszka			Tolerance of ambiguity, need for cognitive closure and feeling like a different person when speaking different languages	JOURNAL OF MULTILINGUAL AND MULTICULTURAL DEVELOPMENT			English	Article; Early Access						Bilingual selves; feeling like a different person; tolerance of ambiguity; need for cognitive closure		Feeling like a different person when speaking different languages has been investigated before and attributed to several linguistic as well as psychological factors. Language proficiency, the context of language acquisition, personality traits, emotional intelligence, and the topic of conversation as well as the interlocutor have been found to give rise to this feeling. Here, the discussion of th…	[Ewa Krautz, Agnieszka] Univ Mannheim, Dept English Linguist, Schloss EW 266, D-68131 Mannheim, Germany	University of Mannheim	Krautz, AE (autor correspondiente), Univ Mannheim, Dept English Linguist, Schloss EW 266, D-68131 Mannheim, Germany.	a.krautz@uni-mannheim.de		Krautz, Agnieszka Ewa/0000-0003-3671-3953					35	0	0	3	19	ROUTLEDGE JOURNALS, TAYLOR & FRANCIS LTD	ABINGDON	2-4 PARK SQUARE, MILTON PARK, ABINGDON OX14 4RN, OXON, ENGLAND	0143-4632	1747-7557		J MULTILING MULTICUL	J. Multiling. Multicult. Develop.
J	Luzsa, R; Mayr, S				Luzsa, Robert; Mayr, Susanne			Links Between Users' Online Social Network Homogeneity, Ambiguity Tolerance, and Estimated Public Support for Own Opinions	CYBERPSYCHOLOGY BEHAVIOR AND SOCIAL NETWORKING			English	Article						echo chambers; social networking; false consensus	SELECTIVE EXPOSURE; POPULARITY CUES; ECHO CHAMBERS; MEDIA; NEWS; INTOLERANCE; PERCEPTION	False consensus effect (FCE) refers to a cognitive bias of relative overestimation of public support for one's own opinion. FCE has been linked to selective social interaction with like-minded people as well as to selective exposure to attitude-consistent information. Previous studies tested these links mostly in offline settings. However, it is assumed that FCE is also affected by the homogeneit…	[Luzsa, Robert; Mayr, Susanne] Univ Passau, Chair Psychol & Human Machine Interact, Dr Hans Kapfinger Str 14b, D-94032 Passau, Germany	University of Passau	Luzsa, R (autor correspondiente), Univ Passau, Chair Psychol & Human Machine Interact, Dr Hans Kapfinger Str 14b, D-94032 Passau, Germany.	robert.luzsa@uni-passau.de	Luzsa, Robert/AAY-7685-2021	Luzsa, Robert/0000-0001-5674-9158					34	5	5	6	22	MARY ANN LIEBERT, INC	NEW ROCHELLE	140 HUGUENOT STREET, 3RD FL, NEW ROCHELLE, NY 10801 USA	2152-2715	2152-2723		CYBERPSYCH BEH SOC N	Cyberpsychology Behav. Soc. Netw.	MAY 1	2019	22	5
J	Wei, RN; Kang, YF; Wang, SJ				Wei, Rining; Kang, Yifan; Wang, Shijie			The relationship between tolerance of ambiguity and multilingualism revisited	SYSTEM			English	Article						Tolerance of ambiguity; Multilingualism; Personality trait; Hierarchical regression; Effect size; Structural Equation Modelling	2ND-LANGUAGE ACQUISITION; LANGUAGE; ATTITUDES; ANXIETY; ENGLISH; INTOLERANCE; EFL	Tolerance of ambiguity (TA), an inclination to embrace incongruent scenarios, is highly relevant to second/additional language learning which is an immersion in ambiguity. In applied linguistics research, recent studies have examined TA vis-`a-vis multilingualism based on Herman et al.'s (2010) 12-item scale and identified a 3-item dimension of this construct (labelled as TA core) that is hypothe…	[Wei, Rining; Kang, Yifan] Xian Jiaotong Liverpool Univ, Dept Appl Linguist, HS449,Xian Jiaotong Liverpool Univ South Campus, Suzhou 215123, Jiangsu, Peoples R China; [Wang, Shijie] Univ Cambridge, Dept Theoret & Appl Linguist, Cambridge, Cambs, England	Xi'an Jiaotong-Liverpool University; University of Cambridge	Wang, SJ (autor correspondiente), Univ Cambridge, Dept Theoret & Appl Linguist, Cambridge, Cambs, England.	Rining.Wei@xjtlu.edu.cn; shumishiwo@163.com; sw985@cam.ac.uk	康, 一帆/GPX-3717-2022; Wang, Shijie/HDM-3891-2022; Wang, Christopher /AHE-8569-2022	Wang, Shijie/0000-0003-2624-8103;	Research Enhancement Fund of Xi?an Jiaotong-Liverpool University [REF-19-02-01]	Research Enhancement Fund of Xi?an Jiaotong-Liverpool University	Acknowledgements The authors would like to extend their appreciations to the anonymous reviewers and the editor for their constructive comments on an earlier version of this paper. All remaining inadequacies are the authors? responsibility. The writing of this paper was supported by the Research Enhancement Fund of Xi?an Jiaotong-Liverpool University (REF-19-02-01) .		43	0	0	11	11	ELSEVIER SCI LTD	OXFORD	THE BOULEVARD, LANGFORD LANE, KIDLINGTON, OXFORD OX5 1GB, OXON, ENGLAND	0346-251X	1879-3282		SYSTEM	System	JUL	2022	107
J	Iyer, GS; Ravindran, S				Iyer, Govind S.; Ravindran, Suryanarayanan			Usefulness, incentives and knowledge management	JOURNAL OF KNOWLEDGE MANAGEMENT			English	Article						Knowledge sharing; Knowledge management; Corporate strategy	NATIONAL CULTURE; COGNITIVE-STYLE; AMBIGUITY; FIRMS; REPOSITORIES; PERSONALITY; ADVANTAGE; TOLERANCE	Purpose - The purpose of this paper is to explore the effect of usefulness and incentives on the joint decision to share and use knowledge objects. Design/methodology/approach - Using an experimental design, the authors explore the effects of different incentive systems, the effect of the usefulness of a knowledge management system on intent to contribute and intent to use knowledge, the effect o…	[Iyer, Govind S.] Arizona State Univ, WP Carey Sch Business, Tempe, AZ 85287 USA; [Ravindran, Suryanarayanan] No Arizona Univ, WA Franke Coll Business, Flagstaff, AZ 86011 USA	Arizona State University; Arizona State University-Tempe; Northern Arizona University	Iyer, GS (autor correspondiente), Arizona State Univ, WP Carey Sch Business, Tempe, AZ 85287 USA.	govind.iyer@asu.edu	Wang, Charles/B-5565-2011	Wang, Charles/0000-0001-9331-8437					38	15	17	3	27	EMERALD GROUP PUBLISHING LIMITED	BINGLEY	HOWARD HOUSE, WAGON LANE, BINGLEY BD16 1WA, W YORKSHIRE, ENGLAND	1367-3270			J KNOWL MANAG	J. Knowl. Manag.		2009	13	6
J	Hancock, J; Mattick, K				Hancock, Jason; Mattick, Karen			Tolerance of ambiguity and psychological well-being in medical training: A systematic review	MEDICAL EDUCATION			English	Review							PHYSICIANS REACTIONS; MENTAL-HEALTH; UNCERTAINTY; BURNOUT; INTOLERANCE; STUDENTS; US; PRACTITIONERS; ASSOCIATION; VETERINARY	Context The prevalence of stress, burnout and mental health disorders in medical students and doctors is high. It has been proposed that there may be an association between levels of tolerance of ambiguity (ie an ability to tolerate a lack of reliable, credible or adequate information) in clinical work and psychological well-being within this population. The aims of this systematic review were: (…	[Hancock, Jason] Devon Partnership Trust, Exeter, Devon, England; [Hancock, Jason; Mattick, Karen] Univ Exeter, Med Sch, Coll Med & Hlth, Exeter, Devon, England	University of Exeter	Hancock, J (autor correspondiente), Univ Exeter, Med Sch, Exeter, Devon, England.	jason.hancock@nhs.net		Mattick, Karen/0000-0003-1800-773X; Hancock, Jason/0000-0002-6342-9555	University of Exeter	University of Exeter	We would like to thank Alison Bethel, Information Specialist with the Evidence Synthesis Team of PenCLAHRC, Exeter, UK, for her advice and input regarding the final search terms and strategy. Funding for the open access of this paper has been supplied by the University of Exeter.		49	44	44	3	7	WILEY	HOBOKEN	111 RIVER ST, HOBOKEN 07030-5774, NJ USA	0308-0110	1365-2923		MED EDUC	Med. Educ.	FEB	2020	54	2
J	Zhu, DQ; Xie, XF; Xie, JQ				Zhu, Dongqing; Xie, Xiaofei; Xie, Jiaqiu			When do people feel more risk? The effect of ambiguity tolerance and message source on purchasing intention of earthquake insurance	JOURNAL OF RISK RESEARCH			English	Article						publicity; word-of-mouth; ambiguity tolerance; heuristic systematic model; risk perception; earthquake insurance	SELF-EFFICACY; PERCEPTION; PREPAREDNESS; INTOLERANCE; ATTITUDES; OTHERS; HAZARD	The present study explored the impact of message source and ambiguity tolerance (AT) on risk perception and purchasing intention of earthquake insurance. Two months after Wenchuan earthquake, adult residents exposed to seismic hazard (n = 108) were first asked to finish the AT scale and five items of risk perception. After being provided with a risk message from 'news media' (publicity) or 'peers…	[Zhu, Dongqing; Xie, Xiaofei; Xie, Jiaqiu] Peking Univ, Dept Psychol, Beijing 100871, Peoples R China	Peking University	Xie, XF (autor correspondiente), Peking Univ, Dept Psychol, Beijing 100871, Peoples R China.	xiaofei@pku.edu.cn							43	11	11	0	33	ROUTLEDGE JOURNALS, TAYLOR & FRANCIS LTD	ABINGDON	4 PARK SQUARE, MILTON PARK, ABINGDON OX14 4RN, OXFORDSHIRE, ENGLAND	1366-9877			J RISK RES	J. Risk Res.		2012	15	8
J	Chang, YH				Chang, You-Hsuan			The effect of ambiguity tolerance on learning English with computer-mediated dictionaries	COMPUTER ASSISTED LANGUAGE LEARNING			English	Article						computer-mediated dictionary-assisted learning; ambiguity tolerance; vocabulary acquisition; reading comprehension	READING-COMPREHENSION; COGNITIVE LOAD; VOCABULARY; ACQUISITION; KNOWLEDGE; TEXT	In foreign language learning, computer-mediated dictionaries are among the most popular tools, and ambiguity tolerance (AT) is a key impact factor. However, few studies have focused on the effects of AT on computer-mediated dictionary-assisted English learning. To fill this gap, the current study explored the differences between two groups (a high AT group with 20 participants, and a low AT group…	[Chang, You-Hsuan] Natl Taiwan Normal Univ, Inst Res Excellence Learning Sci, Dept Educ Psychol & Counseling, 162 HePing East Rd,Sect 1, Taipei, Taiwan	National Taiwan Normal University	Chang, YH (autor correspondiente), Natl Taiwan Normal Univ, Inst Res Excellence Learning Sci, Dept Educ Psychol & Counseling, 162 HePing East Rd,Sect 1, Taipei, Taiwan.	Celiachang@ntnu.edu.tw			'Institute for Research Excellence in Learning Sciences' of National Taiwan Normal University (NTNU) from The Featured Areas Research Center Program	'Institute for Research Excellence in Learning Sciences' of National Taiwan Normal University (NTNU) from The Featured Areas Research Center Program	The author would like to thank Melissa Hui-Mei Fan, Peng-Yu Chen and Tzu-Ting Huang for assistance in this study. I would also like to thank the Oxford University Press for granting permission to use Oxford dictionary content, and I am thankful for the permission to use the vocabulary size test developed by Dr. Nation and Dr. Beglar. Additionally, I am also immensely grateful for the editors' and…		39	3	3	9	34	ROUTLEDGE JOURNALS, TAYLOR & FRANCIS LTD	ABINGDON	2-4 PARK SQUARE, MILTON PARK, ABINGDON OX14 4RN, OXON, ENGLAND	0958-8221	1744-3210		COMPUT ASSIST LANG L	Comput. Assist. Lang. Learn.	NOV 1	2020	33	8
J	Genc, G				Genc, Gulten			Are Turkish EFL pre-service teachers ready to manage intercultural challenges?	INTERCULTURAL EDUCATION			English	Article						Intercultural communication competence; ambiguity tolerance; empathy; open-mindedness	MULTICULTURAL PERSONALITY QUESTIONNAIRE; ANTECEDENTS; AMBIGUITY; ATTITUDES; STUDENTS; GENDER	English as a foreign language (EFL) teachers, as the backbone of language teaching system, are expected to raise the awareness level of students' intercultural communication competence by helping them relate their own culture to foreign cultures, empathise with foreign cultures' perspectives and tolerate the ambiguities or differences. This study examines the relationship between certain personal…	[Genc, Gulten] Inonu Univ, Sch Foreign Languages, Malatya, Turkey	Inonu University	Genc, G (autor correspondiente), Inonu Univ, Sch Foreign Languages, Malatya, Turkey.	11farewell@gmail.com	Genç, Gülten/W-3879-2018	Genç, Gülten/0000-0002-2472-4041					71	3	3	1	13	ROUTLEDGE JOURNALS, TAYLOR & FRANCIS LTD	ABINGDON	2-4 PARK SQUARE, MILTON PARK, ABINGDON OX14 4RN, OXON, ENGLAND	1467-5986	1469-8439		INTERCULT EDUC	Intercult. Educ.		2018	29	2
J	Leong, CH; Ward, C				Leong, CH; Ward, C			Identity conflict in sojourners	INTERNATIONAL JOURNAL OF INTERCULTURAL RELATIONS			English	Article							CROSS-CULTURAL TRANSITIONS; SOCIOCULTURAL ADJUSTMENT; ATTRIBUTIONAL COMPLEXITY; ACCULTURATION	The research adopted an intrapersonal perspective on identity and acculturation and explored the prediction of identity conflict in Chinese sojourners in Singapore. One hundred and six sojourners from the People's Republic of China completed a questionnaire which assessed tolerance of ambiguity, attributional complexity, host and co-national identification, quality and quantity of host and co-nat…	Natl Univ Singapore, Dept Social Work & Psychol, Kent Ridge 119260, Singapore	National University of Singapore	Leong, CH (autor correspondiente), Childrens Canc Fdn, Orchard POB 0157, S-912306 Singapore, Singapore.		Leong, Chan-Hoong/AAL-2896-2020	Leong, Chan-Hoong/0000-0002-6337-2157; Ward, Colleen/0000-0003-4010-8932					33	82	84	0	12	PERGAMON-ELSEVIER SCIENCE LTD	OXFORD	THE BOULEVARD, LANGFORD LANE, KIDLINGTON, OXFORD OX5 1GB, ENGLAND	0147-1767			INT J INTERCULT REL	Int. J. Intercult. Relat.	NOV	2000	24	6
J	Rong, G; Grover, V				Rong, Guang; Grover, Varun			Keeping up-to-date with information technology: Testing a model of technological knowledge renewal effectiveness for IT professionals	INFORMATION & MANAGEMENT			English	Article						Knowledge renewal effectiveness; Knowledge management; IT dynamism; Career orientation; Tolerance of ambiguity; Delegation; Job satisfaction	JOB-SATISFACTION; OBSOLESCENCE; PERFORMANCE; ENVIRONMENT; VARIABLES; IMPACT	In a rapidly changing IT environment, IT professionals need to keep abreast of technological knowledge. We examined how well this is achieved by developing a motivational model of technological knowledge renewal effectiveness. We hypothesized that (1) renewal effectiveness was influenced by the IT professional's career orientation, perceived IT dynamism, tolerance of ambiguity, delegation; and (2…	[Rong, Guang; Grover, Varun] Clemson Univ, Dept Management, Clemson, SC 29634 USA	Clemson University	Grover, V (autor correspondiente), Clemson Univ, Dept Management, 101 Sirrine Hall, Clemson, SC 29634 USA.	vgrover@clemson.edu		Grover, Varun/0000-0001-5367-2423					35	24	24	0	24	ELSEVIER SCIENCE BV	AMSTERDAM	PO BOX 211, 1000 AE AMSTERDAM, NETHERLANDS	0378-7206	1872-7530		INFORM MANAGE-AMSTER	Inf. Manage.	OCT	2009	46	7
J	Bello, R				Bello, R			Determinants of equivocation - The influence of situational formality, interaction phase, and ambiguity tolerance	COMMUNICATION RESEARCH			English	Article; Proceedings Paper	Annual Meeting of the Speech-Communication-Association	NOV 18-22, 1995	SAN ANTONIO, TX				RELATIONAL COMMUNICATION; SELF-DISCLOSURE; DISQUALIFICATION; ATTRACTION; INTERVIEWS; STRATEGY; MESSAGES	This study suggests that other than avoidance-avoidance binds, researchers have largely ignored possible antecedents of interpersonal equivocation. It then attempts to demonstrate experimentally the existence of other such antecedents. Participants responded to scenarios that manipulated the level of situational formality (informal or formal) and interaction phase (initial or middle). These respo…	Nicholls State Univ, Thibodaux, LA 70310 USA	University of Louisiana System; Nicholls State University	Bello, R (autor correspondiente), Nicholls State Univ, Thibodaux, LA 70310 USA.		Bello, Richard/AAJ-8365-2021						64	10	10	0	4	SAGE PUBLICATIONS INC	THOUSAND OAKS	2455 TELLER RD, THOUSAND OAKS, CA 91320 USA	0093-6502			COMMUN RES	Commun. Res.	APR	2000	27	2
J	Eley, DS; Leung, J; Cloninger, KM				Eley, Diann S.; Leung, Janni; Cloninger, Kevin M.			A longitudinal cohort study observed increasing perfectionism and declining resilience, ambiguity tolerance and calling during medical school which is not explained by student personality	BMC MEDICAL EDUCATION			English	Article						Medical school culture; Hidden curriculum; Educational environment; Medical students; Perfectionism; Resilience; Ambiguity tolerance; Calling; Personality	MENTAL-HEALTH; ASSOCIATIONS; TEMPERAMENT; DIMENSIONS; PROFILES	Background The medical degree is a long and challenging program, not just academically, but regarding the expectations engrained in the culture of medical education. The recent proliferation of literature on the poor mental well-being among students suggests a dilemma that often lays the onus on students to improve their health. The link between personality and vulnerability to psychological dist…	[Eley, Diann S.] Univ Queensland, Acad Med Educ, Med Sch, 288 Herston Rd, Brisbane, Qld 4006, Australia; [Leung, Janni] Univ Queensland, Natl Ctr Youth Subst Use Res NCYSUR, 17 Upland Rd, St Lucia, Qld 4072, Australia; [Cloninger, Kevin M.] Anthropedia Fdn, St Louis, MO USA	University of Queensland; University of Queensland	Eley, DS (autor correspondiente), Univ Queensland, Acad Med Educ, Med Sch, 288 Herston Rd, Brisbane, Qld 4006, Australia.	d.eley@uq.edu.au							51	0	0	0	0	BMC	LONDON	CAMPUS, 4 CRINAN ST, LONDON N1 9XW, ENGLAND		1472-6920		BMC MED EDUC	BMC Med. Educ.	NOV 12	2022	22	1
J	Endres, ML; Chowdhury, SK				Endres, Megan Lee; Chowdhury, Sanjib K.			Reflective thinking, ambiguity tolerance, and knowledge sharing: application of the motivation-opportunity-ability framework	JOURNAL OF WORKPLACE LEARNING			English	Article						Knowledge sharing; Reflective thinking; Ambiguity tolerance; Complex task; MOA framework	DECISION-MAKING; SELF-EFFICACY; PERFORMANCE; WORKPLACE; PARTICIPATION; METAANALYSIS; ANTECEDENTS; ENVIRONMENT; COMMUNITIES; ENGAGEMENT	Purpose The purpose of this study is to apply the motivation-opportunity-ability (MOA) framework to investigate the relationships between ambiguity tolerance (AT), reflective thinking (RT) and performance in a complex task to predict knowledge-sharing intent. Design/methodology/approach In this study, 190 subjects performed a complex scheduling task in which they were randomly assigned to either …	[Endres, Megan Lee; Chowdhury, Sanjib K.] Eastern Michigan Univ, Coll Business, Dept Management, Ypsilanti, MI 48197 USA	Eastern Michigan University	Endres, ML (autor correspondiente), Eastern Michigan Univ, Coll Business, Dept Management, Ypsilanti, MI 48197 USA.	megan.endres@emich.edu							129	1	1	5	5	EMERALD GROUP PUBLISHING LTD	BINGLEY	HOWARD HOUSE, WAGON LANE, BINGLEY BD16 1WA, W YORKSHIRE, ENGLAND	1366-5626	1758-7859		J WORKPLACE LEARN	J. Workplace Learn.	OCT 12	2022	34	8
J	Furnham, A; Ribchester, T				Furnham, A; Ribchester, T			Tolerance of ambiguity: A review of the concept, its measurement and applications	CURRENT PSYCHOLOGY			English	Review							FEEDBACK-SEEKING; ROLE STRESS; INTOLERANCE; BEHAVIOR; VARIABLES	This paper reviews the scattered and diffuse literature on the tolerance of ambiguity construct (AT). The work by Frenkel-Brunswik (1948) is considered in some detail to help explain the origin of the concept as well as its diffusion to many areas of psychology. Second, thirty years of correlational research, which looks at the studies correlating AT measures with a variety of psychological varia…			Furnham, A (autor correspondiente), UCL, DEPT PSYCHOL, GOWER ST, LONDON WC1E 6BT, ENGLAND.		Furnham, Adrian/ABB-2072-2020						76	254	258	3	87	SPRINGER	NEW YORK	233 SPRING ST, NEW YORK, NY 10013 USA	1046-1310			CURR PSYCHOL	Curr. Psychol.	FAL	1995	14	3
J	Eley, DS; Leung, JK; Campbell, N; Cloninger, CR				Eley, Diann S.; Leung, Janni K.; Campbell, Narelle; Cloninger, C. Robert			Tolerance of ambiguity, perfectionism and resilience are associated with personality profiles of medical students oriented to rural practice	MEDICAL TEACHER			English	Article							INTEGRATED CLERKSHIP STUDENTS; GENERAL-PRACTITIONERS; SPECIALTY CHOICE; DOCTORS; UNDERGRADUATE; RECRUITMENT; PHYSICIANS; UNIVERSITY; DISORDERS; RETENTION	Purpose: Resilience, coping with uncertainty and learning from mistakes are vital characteristics for all medical disciplines - particularly rural practice. Levels of coping constructs were examined in medical students with and without a rural background or an interest in rural practice.Methods: Cross-sectional surveys identified two personality profiles, and their association with levels of Tole…	[Eley, Diann S.] Univ Queensland, Fac Med, MD Res, Brisbane, Qld, Australia; [Leung, Janni K.] Univ Queensland, Sch Publ Hlth, Brisbane, Qld, Australia; [Campbell, Narelle] Flinders Univ S Australia, Sch Med, Northern Terr Med Program, Adelaide, SA, Australia; [Cloninger, C. Robert] Washington Univ, Sch Med, Dept Psychiat, St Louis, MO 63110 USA	University of Queensland; University of Queensland; Flinders University South Australia; Washington University (WUSTL)	Eley, DS (autor correspondiente), Univ Queensland, Fac Med, 288 Herston Rd, Brisbane, Qld 4006, Australia.	d.eley@uq.edu.au	Cloninger, Claude/F-5357-2012; Leung, Janni/H-1003-2012; Campbell, Narelle/AAQ-2485-2020; Eley, Diann S/C-3331-2008	Cloninger, Claude/0000-0003-3096-4807; Leung, Janni/0000-0001-5816-2959; Eley, Diann S/0000-0001-7256-9325; Campbell, Narelle/0000-0003-1088-1828					37	19	20	3	30	TAYLOR & FRANCIS LTD	ABINGDON	2-4 PARK SQUARE, MILTON PARK, ABINGDON OR14 4RN, OXON, ENGLAND	0142-159X	1466-187X		MED TEACH	Med. Teach.	MAY	2017	39	5
J	Warner, JA; Koufteros, X; Verghese, A				Warner, Janis A.; Koufteros, Xenophon; Verghese, Anto			Learning Computerese: The Role of Second Language Learning Aptitude in Technology Acceptance	EDUCATIONAL AND PSYCHOLOGICAL MEASUREMENT			English	Article						computer user learning aptitude; second language learning; tolerance of ambiguity; computer anxiety; perceived usefulness; perceived ease of use	USER ACCEPTANCE; INFORMATION-TECHNOLOGY; SELF-EFFICACY; COGNITIVE ABSORPTION; DECISION-MAKING; PERCEIVED EASE; STATUS-QUO; ANXIETY; MODEL; AMBIGUITY	This article introduces a new construct coined as Computer User Learning Aptitude (CULA). To establish construct validity, CULA is embedded in a nomological network that extends the technology acceptance model (TAM). Specifically, CULA is posited to affect perceived usefulness and perceived ease of use, the two underlying TAM constructs. Furthermore, we examine several antecedents of CULA by rely…	[Warner, Janis A.] Sam Houston State Univ, Huntsville, TX 77340 USA; [Koufteros, Xenophon; Verghese, Anto] Texas A&M Univ, College Stn, TX USA	Texas State University System; Sam Houston State University; Texas A&M University System; Texas A&M University College Station	Warner, JA (autor correspondiente), Sam Houston State Univ, Coll Business Adm, Dept Management & Mkt, Huntsville, TX 77340 USA.	jwarner@shsu.edu	Verghese, Anto/L-3904-2019						71	5	5	3	35	SAGE PUBLICATIONS INC	THOUSAND OAKS	2455 TELLER RD, THOUSAND OAKS, CA 91320 USA	0013-1644	1552-3888		EDUC PSYCHOL MEAS	Educ. Psychol. Meas.	DEC	2014	74	6
J	Han, YY; Chand, P; Mala, R				Han, Yingying; Chand, Parmod; Mala, Rajni			Impact of ambiguity tolerance and tertiary education on professional judgment	ACCOUNTING FORUM			English	Article						Ambiguity tolerance; professional judgment; International Financial Reporting Standards; U.S. GAAP; tertiary education	FINANCIAL-REPORTING STANDARDS; LEARNING STYLE PREFERENCES; ACCOUNTING STANDARDS; CULTURAL-FACTORS; IFRS; PRINCIPLES; PERSONALITY; STUDENTS; INTOLERANCE; AUSTRALIA	We examine whether tertiary accounting education enables students to develop relevant expertise to tolerate ambiguity in International Financial Reporting Standards (IFRS) and exercise appropriate professional judgment. The results show that third-year accounting students are more tolerant of ambiguity than first-year students, though the difference is insignificant. A significant difference exis…	[Han, Yingying; Chand, Parmod; Mala, Rajni] Macquarie Univ, Fac Business & Econ, Dept Accounting & Corp Governance, Sydney, NSW, Australia	Macquarie University	Mala, R (autor correspondiente), Macquarie Univ, Fac Business & Econ, Dept Accounting & Corp Governance, Sydney, NSW, Australia.	rajni.mala@mq.edu.au		Chand, Parmod/0000-0001-5590-1672; Mala, Rajni/0000-0002-6533-8817					82	1	1	1	3	TAYLOR & FRANCIS LTD	ABINGDON	2-4 PARK SQUARE, MILTON PARK, ABINGDON OR14 4RN, OXON, ENGLAND	0155-9982	1467-6303		ACCOUNT FORUM	Account. Forum		2019	43	4
J	Johnson, HL; Court, KL; Roersma, MH; Kinnaman, DT				Johnson, HL; Court, KL; Roersma, MH; Kinnaman, DT			Integration as integration: Tolerance of ambiguity and the integrative process at the undergraduate level	JOURNAL OF PSYCHOLOGY AND THEOLOGY			English	Article								Intolerance of ambiguity is described as an impediment to effective integration. A bidirectional relationship between personal wholeness and the integrative process is outlined, and implications are drawn for the teaching of integration at the undergraduate level. These recommendations are illustrated by vignettes from the authors' undergraduate experiences.			Johnson, HL (autor correspondiente), BIOLA UNIV,ROSEMEAD SCH PSYCHOL,13800 BIOLA AVE,LA MIRADA,CA 90639, USA.								13	3	3	0	1	ROSEMEAD SCHOOL PSYCHOLOGY	LA MIRADA	13800 BIOLA AVENUE, BIOLA UNIVERSITY, LA MIRADA, CA 90639-0001	0091-6471			J PSYCHOL THEOL	J. Psychol. Theol.	WIN	1995	23	4
J	Evans, WJ				Evans, WJ			Construct validity of the Attitudes About Reality Scale	PSYCHOLOGICAL REPORTS			English	Article							PERSONAL EPISTEMOLOGY	To explore the construct validity of the Attitudes About Reality Scale, a measure of personal epistemology grounded on a social constructionist to logical positivist continuum. 118 employees of a mental health center completed the Attitudes About Reality Scale, three subscales of the Interpersonal Reactivity Inventory as a measure of empathy, the Social Interest Inventory as a measure of the Adle…	Youngstown State Univ, Dept Counseling, Youngstown, OH 44555 USA	University System of Ohio; Youngstown State University	Evans, WJ (autor correspondiente), Youngstown State Univ, Dept Counseling, Youngstown, OH 44555 USA.								22	10	10	0	4	PSYCHOLOGICAL REPORTS	MISSOULA	P O BOX 9229, MISSOULA, MT 59807 USA	0033-2941			PSYCHOL REP	Psychol. Rep.	JUN	2000	86	3	1
J	Vives, ML; FeldmanHall, O				Vives, Marc-Lluis; FeldmanHall, Oriel			Tolerance to ambiguous uncertainty predicts prosocial behavior	NATURE COMMUNICATIONS			English	Article							DECISION-MAKING; TRUST; RISK; RECIPROCITY; REPRESENTATION; PREFERENCES; INFORMATION; REGRESSION; AVERSION	Uncertainty is a fundamental feature of human life that can be fractioned into two distinct psychological constructs: risk (known probabilistic outcomes) and ambiguity (unknown probabilistic outcomes). Although risk and ambiguity are known to powerfully bias non-social decision-making, their influence on prosocial behavior remains largely unexplored. Here we show that ambiguity attitudes, but not…	[Vives, Marc-Lluis] Univ Pompeu Fabra, Ctr Brain & Cognit, 25-27 Ramon Trias Fargas St, Barcelona 08005, Spain; [FeldmanHall, Oriel] Brown Univ, Dept Cognit Linguist & Psychol Sci, 190 Thayer St, Providence, RI 02912 USA	Pompeu Fabra University; University of Barcelona; Brown University	FeldmanHall, O (autor correspondiente), Brown Univ, Dept Cognit Linguist & Psychol Sci, 190 Thayer St, Providence, RI 02912 USA.	feldmanhall@brown.edu		Vives, Marc-Lluis/0000-0002-2268-6344	Spanish Government [BES-2015-071581]	Spanish Government(Spanish GovernmentEuropean Commission)	We thank Julian Wills and Augustus Baker for helping collect data in experiment 1 and Joachim Krueger for his thoughtful and insightful comments on our manuscript. M.L.V. was supported by a grant from the Spanish Government (BES-2015-071581).		48	34	35	24	73	NATURE PUBLISHING GROUP	LONDON	MACMILLAN BUILDING, 4 CRINAN ST, LONDON N1 9XW, ENGLAND	2041-1723			NAT COMMUN	Nat. Commun.	JUN 12	2018	9
J	Mutsuddi, I; Sinha, R				Mutsuddi, Indranil; Sinha, Ruchi			Role of Leadership Skills for Developing Digital Acumen in Information Technology Employees	VISION-THE JOURNAL OF BUSINESS PERSPECTIVE			English	Article						Leadership Skills; Acquiring Digital Acumen; Information Technology; Adaptability; Ambiguity Tolerance; Teamwork and Collaboration; Championing Leadership		With the plethora of changes happening in organizations adopting new digital technologies, managing human resources in information technology organizations had never been more challenging. Keeping in mind, a very few literature available on the role of HR in the new digital era, an attempt has been made in this study to explore the role of leadership skills for developing digital acumen in people…	[Mutsuddi, Indranil; Sinha, Ruchi] Amity Global Business Sch, Noida 201303, Uttar Pradesh, India	Amity University Noida	Mutsuddi, I (autor correspondiente), Amity Global Business Sch, Noida 201303, Uttar Pradesh, India.	indranil.mutsuddi74@gmail.com; rsinha1@amity.edu	Mutsuddi, Dr. Indranil/M-4796-2017	Mutsuddi, Dr. Indranil/0000-0002-4202-8744					31	0	0	4	5	SAGE PUBLICATIONS INDIA PVT LTD	NEW DELHI	B-1-I-1 MOHAN CO-OPERATIVE INDUSTRIAL AREA, MATHURA RD, POST BAG NO 7, NEW DELHI 110 044, INDIA	0972-2629	2249-5304		VISION-INDIA	Vision	JUN	2022	26	2
J	Merenluoto, K; Lehtinen, E				Merenluoto, K; Lehtinen, E			Number concept and conceptual change: towards a systemic model of the processes of change	LEARNING AND INSTRUCTION			English	Article						conceptual change; motivation; metacognition; cognitive distance; tolerance of ambiguity; certainty; number concept		The research on conceptual change has so far mainly dealt with cognitive outcomes, but especially during the last few years there has been a growing interest in and discussion about the processes of conceptual change. The purpose of the article is to contribute to this discussion and to present a theoretical model of the dynamics among the cognitive and motivational factors in conceptual change. …	Univ Turku, Dept Teacher Educ, Turku 20014, Finland; Univ Turku, Ctr Learning Res, Turku 20014, Finland	University of Turku; University of Turku	Merenluoto, K (autor correspondiente), Univ Turku, Dept Teacher Educ, Turku 20014, Finland.	kaarina.merenluoto@utu.fi	Lehtinen, Erno/AHD-4216-2022	Lehtinen, Erno/0000-0001-6188-862X					57	73	74	2	16	PERGAMON-ELSEVIER SCIENCE LTD	OXFORD	THE BOULEVARD, LANGFORD LANE, KIDLINGTON, OXFORD OX5 1GB, ENGLAND	0959-4752			LEARN INSTR	Learn Instr.	OCT	2004	14	5
J	Martzog, P; Kuttner, S; Pollak, G				Martzog, Philipp; Kuttner, Simon; Pollak, Guido			A comparison of Waldorf and non-Waldorf student-teachers' social-emotional competencies: can arts engagement explain differences?	JOURNAL OF EDUCATION FOR TEACHING			English	Article						tolerance of ambiguity; Arts experience; empathy; student-teachers; teacher training	EMPATHY; BEAUTY	Teachers are confronted with complex and unexpected classroom situations that not only demand knowledge but also social-emotional competencies. Consequently, researchers have tried to identify conditions that support the development of relevant abilities in this domain. This study examined the frequently stated, but not yet empirically investigated, idea of immersion in the arts as a facilitator …	[Martzog, Philipp; Kuttner, Simon] Freie Hsch Stuttgart, Pedag Res Dept, Stuttgart, Germany; [Pollak, Guido] Univ Passau, Lehrstuhl Allgemeine Padagog, D-94032 Passau, Germany	University of Passau	Kuttner, S (autor correspondiente), Freie Hsch Stuttgart, Pedag Res Dept, Stuttgart, Germany.	kuttner@freie-hochschule-stuttgart.de			Mahle Foundation; Hans Rivoir Foundation; Waldorf Foundation	Mahle Foundation; Hans Rivoir Foundation; Waldorf Foundation	This work was supported as part of a larger research project that is funded primarily through the Mahle Foundation, and receives additional support from the Hans Rivoir Foundation as well as the Waldorf Foundation.		49	3	3	2	31	ROUTLEDGE JOURNALS, TAYLOR & FRANCIS LTD	ABINGDON	2-4 PARK SQUARE, MILTON PARK, ABINGDON OX14 4RN, OXON, ENGLAND	0260-7476	1360-0540		J EDUC TEACHING	J. Educ. Teach.	JAN 1	2016	42	1
J	Gadusova, Z; Pavlikova, M; Havettova, R				Gadusova, Zdenka; Pavlikova, Martina; Havettova, Romana			INTERVENTION IN TEACHING READING IN A FOREIGN LANGUAGE: DEVELOPMENT OF DIVERGENT THINKING AND AMBIGUITY TOLERANCE	JOURNAL OF EDUCATION CULTURE AND SOCIETY			English	Article						reading comprehension; English text; intervention programme; divergent thinking; ambiguity tolerance		Aim. The paper presents partial results of research aimed at the development of foreign language reading comprehension using the specially developed intervention programme. Concept. The English Reading Comprehension Intervention Program has been developed within the research project Support for reading literacy in the mother tongue and foreign language. It consists of 10 intervention units and is…	[Gadusova, Zdenka] Constantine Philosopher Univ Nitra, Fac Arts, Dept English & Amer Studies, Stefanikova 67, Nitra 94974, Slovakia; [Pavlikova, Martina] Constantine Philosopher Univ Nitra, Fac Arts, Dept Journalism, B Slancikovej 1, Nitra 94974, Slovakia; [Havettova, Romana] Joint Vocat Sch Business & Serv, Ul SNP 5, Zlate Moravce 95301, Slovakia	Constantine the Philosopher University in Nitra; Constantine the Philosopher University in Nitra	Gadusova, Z (autor correspondiente), Constantine Philosopher Univ Nitra, Fac Arts, Dept English & Amer Studies, Stefanikova 67, Nitra 94974, Slovakia.	zgadusova@ukf.sk; mpavlikova@ukf.sk; rhavettova@yahoo.com	Pavlikova, Martina/AAD-8272-2020; Gadusova, Zdenka/AAE-1852-2020	Pavlikova, Martina/0000-0002-6738-3320;	Slovak Research and Development Agency [APVV-17-0071, VEGA 1/0062/19]	Slovak Research and Development Agency(Slovak Research and Development Agency)	This work was supported by the Slovak Research and Development Agency under the contract No APVV-17-0071 and VEGA 1/0062/19.		34	5	5	3	5	UNIV WROCLAW	WROCLAW	INST PEDAGOGY, UNIV WROCLAW REDYCKA 37, WROCLAW, 59-169, POLAND		2081-1640		J EDUC CULT SOC	J. Educ. Cult. Soc.		2021	12	1
J	Hoque, MZ; Sultana, N; Haque, A; Foisal, MTM				Hoque, Mohammed Ziaul; Sultana, Nilufar; Haque, Anamul; Foisal, Md Tamim Mahamud			Personal and socioeconomic factors affecting perceived knowledge of farmed fish	JOURNAL OF AGRICULTURE AND FOOD RESEARCH			English	Article						Confusion avoidance; Ambiguity tolerance; Product knowledge; Farmed fish; Consumption; Bangladesh	SEAFOOD CONSUMPTION; AMBIGUITY TOLERANCE; CONSUMER PERCEPTION; PURCHASE BEHAVIOR; SCALE DEVELOPMENT; PREFERENCES; HEALTH; INFORMATION; SUSTAINABILITY; DETERMINANTS	The global decline in wild fish has given impetus to the rapid growth of seafood produced by aquaculture, as well as of farmed fish (FF). Although product knowledge is directly linked to fish consumption, continuous asymmetric information leads to consumer ambiguity and confusion regarding their knowledge of farmed fish. However, ambiguity tolerance (AT) and confusion avoidance (CA) as personal a…	[Hoque, Mohammed Ziaul; Foisal, Md Tamim Mahamud] Univ Chittagong, Dept Finance, Chittagong 4331, Bangladesh; [Sultana, Nilufar] Premier Univ, Dept Finance, 1-A OR Nizam Rd, Chittagong, Bangladesh; [Haque, Anamul] Univ Chittagong, Dept Banking & Insurance, Chittagong, Bangladesh	University of Chittagong; University of Chittagong	Hoque, MZ (autor correspondiente), UiT Arctic Univ Norway, Sch Business & Econ, Off 01-307,Breivangvegen 23, N-9010 Tromso, Norway.	mohammed.z.hoque@uit.no; nilufar.pu2020@gmail.com; anam.haq@cu.ac.bd; tamimfoisal85@yahoo.com	Hoque, Mohammed Ziaul/B-8827-2018	Hoque, Mohammed Ziaul/0000-0002-7414-3683	UiT The Arctic University of Norway	UiT The Arctic University of Norway	The research has received no external funding. The publication charges for the article have been funded by a grant from the publication fund of UiT The Arctic University of Norway.		102	0	0	0	0	ELSEVIER	AMSTERDAM	RADARWEG 29, 1043 NX AMSTERDAM, NETHERLANDS	2666-1543			J AGR FOOD RES	J. Agric. Food Res.	JUN	2022	8
J	Hwang, TJ; Choi, JN				Hwang, Tae Jin; Choi, Jin Nam			Different Moods Lead to Different Creativity: Mediating Roles of Ambiguity Tolerance and Team Identification	CREATIVITY RESEARCH JOURNAL			English	Article							ORGANIZATIONAL IDENTIFICATION; STATISTICAL CONTROL; POSITIVE EMOTIONS; WORK MOTIVATION; HEDONIC TONE; MODEL; INDIVIDUALISM; PROACTIVITY; PERSONALITY; ACTIVATION	The present study examined the effects of workplace mood states on employee creativity. Workplace mood was classified into four categories based on valence and activation to address a recent debate regarding the ambivalent effects of positive and negative moods on creativity and to examine the significance of the activation level of a given mood. To clarify the mood-creativity relationship, the f…	[Hwang, Tae Jin] Washington Univ, St Louis, MO 63110 USA; [Choi, Jin Nam] Seoul Natl Univ, Seoul, South Korea	Washington University (WUSTL); Seoul National University (SNU)	Choi, JN (autor correspondiente), Seoul Natl Univ, Coll Business Adm, 1 Gwanak Ro, Seoul 08826, South Korea.	jnchoi@snu.kr		Choi, Jin Nam/0000-0001-7890-3195	Institute of Industrial Relations, Seoul National University, South Korea	Institute of Industrial Relations, Seoul National University, South Korea	This research was supported by the Institute of Industrial Relations, Seoul National University, South Korea.		64	9	9	8	27	ROUTLEDGE JOURNALS, TAYLOR & FRANCIS LTD	ABINGDON	2-4 PARK SQUARE, MILTON PARK, ABINGDON OX14 4RN, OXON, ENGLAND	1040-0419	1532-6934		CREATIVITY RES J	Creativ. Res. J.	APR 2	2020	32	2
J	Park, S; Garrison, YL; Liu, WM				Park, Soeun; Garrison, Yunkyoung Loh; Liu, William Ming			Career Decision Ambiguity Tolerance of Asian Men in the United States	JOURNAL OF CAREER DEVELOPMENT			English	Article						career decision-making; career development; Asian; Asian Americans; masculinity; college students	FUTURE WORK SELF; AMERICAN; ADAPTABILITY; SATISFACTION; UNCERTAINTY; FRAMEWORK; SUPPORT; CONTEXT; VALUES	Asian men in the United States often face race-based occupational segregation and gender-role pressure. Career decision ambiguity tolerance (CDAT) can be a source of psychological adaptation in these individuals' complex contexts. We conducted a cluster analysis to investigate the CDAT profiles among the sample of Asian men and their associations with adherence to Asian cultural values and mascul…	[Park, Soeun; Garrison, Yunkyoung Loh] Univ Iowa, Coll Educ, Counseling Psychol Program, Dept Psychol & Quantitat Fdn, 361 Lindquist Ctr, Iowa City, IA 52242 USA; [Liu, William Ming] Univ Maryland, Coll Educ, Dept Counseling Higher Educ & Special Educ, College Pk, MD 20742 USA	University of Iowa; University System of Maryland; University of Maryland College Park	Park, S (autor correspondiente), Univ Iowa, Coll Educ, Counseling Psychol Program, Dept Psychol & Quantitat Fdn, 361 Lindquist Ctr, Iowa City, IA 52242 USA.	soeun-park@uiowa.edu	Garrison, Yunkyoung/GVU-1860-2022						39	5	5	4	17	SAGE PUBLICATIONS INC	THOUSAND OAKS	2455 TELLER RD, THOUSAND OAKS, CA 91320 USA	0894-8453	1556-0856		J CAREER DEV	J. Career Dev.	DEC	2020	47	6
J	Spinelli, C; Ibrahim, M; Khoury, B				Spinelli, Christina; Ibrahim, Marim; Khoury, Bassam			Cultivating ambiguity tolerance through mindfulness: An induction randomized controlled trial	CURRENT PSYCHOLOGY			English	Article; Early Access						Meditative mindfulness; Langer mindfulness; Ambiguity tolerance; Self-compassion	MEDICAL-STUDENTS; DEFAULT NETWORK; INTOLERANCE; UNCERTAINTY; MEDITATION; MIND; ATTENTION; ATTITUDES; VALIDITY; STYLES	Facing ambiguity is ubiquitous and perhaps more apparent as the world faces economic, health, and social crises. Ambiguity tolerance (AT) reflects one's ability to manage novel, complex, and insoluble situations and has important implications on learning, intrapersonal behaviour, and decision making. While AT can increase passively over time, there is some research pointing to mindfulness as a me…	[Spinelli, Christina; Ibrahim, Marim; Khoury, Bassam] McGill Univ, Dept Educ & Counselling Psychol, Montreal, PQ, Canada	McGill University	Spinelli, C (autor correspondiente), McGill Univ, Dept Educ & Counselling Psychol, Montreal, PQ, Canada.	christina.spinelli@mail.mcgill.ca		Spinelli, Christina/0000-0003-1127-9476; Ibrahim, Marim/0000-0003-2202-9122	Fonds de recherche societe et culture du Quebec; Fonds de Recherche du Quebec-Societe et Culture,Doctoral Reserach Scholarship,Christina Spinelli	Fonds de recherche societe et culture du Quebec; Fonds de Recherche du Quebec-Societe et Culture,Doctoral Reserach Scholarship,Christina Spinelli	C.S. was supported by a doctoral research scholarship from the Fonds de recherche societe et culture du Quebec.; Fonds de Recherche du Quebec-Societe et Culture,Doctoral Reserach Scholarship,Christina Spinelli		118	1	1	10	22	SPRINGER	NEW YORK	ONE NEW YORK PLAZA, SUITE 4600, NEW YORK, NY, UNITED STATES	1046-1310	1936-4733		CURR PSYCHOL	Curr. Psychol.
J	Mkrtychian, NA; Kostromina, SN; Gnedykh, DS; Tsvetova, DM; Blagovechtchenski, ED; Shtyrov, YY				Mkrtychian, Nadezhda A.; Kostromina, Svetlana N.; Gnedykh, Daria S.; Tsvetova, Diana M.; Blagovechtchenski, Evgeny D.; Shtyrov, Yury Y.			Psychological and Electrophysiological Correlates of Word Learning Success	PSYCHOLOGY IN RUSSIA-STATE OF THE ART			English	Article						word learning; semantics; EEG; alpha oscillations; ERP; ambiguity tolerance; BIS/BAS scales	RANGE TEMPORAL CORRELATIONS; THETA OSCILLATIONS; BEHAVIORAL ACTIVATION; LEXICAL CONSOLIDATION; AMBIGUITY TOLERANCE; ALPHA OSCILLATIONS; SCALING BEHAVIOR; VOCABULARY; ATTENTION; MEMORY	Background. A rich vocabulary supports human achievements in socio-economic activities, education, and communication. It is therefore important to clarify the nature of language acquisition as a complex multidimensional process. However, both the psychological and neurophysiological mechanisms underpinning language learning, as well as the links between them, are still poorly understood. Objectiv…	[Mkrtychian, Nadezhda A.; Kostromina, Svetlana N.; Gnedykh, Daria S.; Tsvetova, Diana M.; Blagovechtchenski, Evgeny D.; Shtyrov, Yury Y.] St Petersburg State Univ, Lab Behav Neurodynam, St Petersburg, Russia; [Shtyrov, Yury Y.] Aarhus Univ, Dept Clin Med, Ctr Functionally Integrat Neurosci CFIN, Aarhus, Denmark	Saint Petersburg State University; Aarhus University	Mkrtychian, NA (autor correspondiente), St Petersburg State Univ, Lab Behav Neurodynam, St Petersburg, Russia.	st048999@student.spbu.ru	Mkrtychian, Nadezhda/K-1027-2017; Kostromina, Svetlana/N-4254-2013	Kostromina, Svetlana/0000-0001-9508-2587	RFBR [19-313-90003]	RFBR(Russian Foundation for Basic Research (RFBR))	The reported study was funded by RFBR, project number 19-313-90003.		100	1	1	0	2	LOMONOSOV MOSCOW STATE UNIV, FAC JOURNALISM	MOSCOW	UL MAKHOVAYA, DOM 11, STROENIE 9, MOSCOW, 125009, RUSSIA	2074-6857	2307-2202		PSYCHOL RUSS	Psychol. Russ.		2021	14	2
J	O'Connor, PJ; Jimmieson, NL; Bergin, AJ; Wiewiora, A; McColl, L				O'Connor, Peter J.; Jimmieson, Nerina L.; Bergin, Adele J.; Wiewiora, Anna; McColl, Laird			Leader Tolerance of Ambiguity: Implications for Follower Performance Outcomes in High and Low Ambiguous Work Situations	JOURNAL OF APPLIED BEHAVIORAL SCIENCE			English	Article						personality; leadership; well-being; organizational behavior	PATH-GOAL THEORY; TRANSFORMATIONAL LEADERSHIP; UNCERTAINTY AVOIDANCE; PERSONALITY; INTOLERANCE; WORKPLACE; GREEK; MANAGEMENT; CHALLENGE; ATTITUDES	Individuals high in tolerance of ambiguity (TOA) are comfortable with, desire, and strive to manage ambiguous situations. We predicted leader TOA would be associated with better follower performance outcomes, depending on the level (Study 1) and nature (Study 2) of follower role ambiguity. Data were collected from employees (Study 1, n = 423) and managerial employees (Study 2, n = 326) who rated …	[O'Connor, Peter J.; Jimmieson, Nerina L.; Bergin, Adele J.; Wiewiora, Anna; McColl, Laird] Queensland Univ Technol, Sch Management, Brisbane, Qld 4000, Australia	Queensland University of Technology (QUT)	O'Connor, PJ (autor correspondiente), Queensland Univ Technol, Sch Management, Brisbane, Qld 4000, Australia.	peter.oconnor@qut.edu.au			Public Institute of Management	Public Institute of Management	The author(s) disclosed receipt of the following financial support for the research, authorship, and/or publication of this article: This work was supported by the Public Institute of Management		68	3	3	3	13	SAGE PUBLICATIONS INC	THOUSAND OAKS	2455 TELLER RD, THOUSAND OAKS, CA 91320 USA	0021-8863	1552-6879		J APPL BEHAV SCI	J. Appl. Bahav. Sci.	MAR	2022	58	1
J	Nakhostin-Ansari, A; Maghbouli, N; Shayestefar, M				Nakhostin-Ansari, Amin; Maghbouli, Nastaran; Shayestefar, Monir			Ambiguity tolerance among medical students and its relationship with personality and participation in the mentoring program: A cross-sectional study	ANNALS OF MEDICINE AND SURGERY			English	Article						Ambiguity tolerance; Medical students; Mentoring program; Personality; Medical education		Background: Low ambiguity tolerance (AT) can lead to burnout and impact medical students' quality of life. Interventions are effective in increasing tolerance in ambiguous situations. Mentors can be facilitators in ambiguous situations. We aimed to determine the AT among Tehran University of medical sciences (TUMS) medical students and assess its relation with personality traits and mentor-seekin…	[Nakhostin-Ansari, Amin; Maghbouli, Nastaran] Univ Tehran Med Sci, Sch Med, Mentoring Off, Tehran, Iran; [Nakhostin-Ansari, Amin] Univ Tehran Med Sci, Sports Med Res Ctr, Neurosci Inst, Tehran, Iran; [Maghbouli, Nastaran] Univ Tehran Med Sci, Sch Med, Phys Med & Rehabil Dept, Tehran, Iran; [Shayestefar, Monir] Iran Univ Med Sci, Cellular & Mol Res Ctr, Sch Adv Technol Med, Tehran, Iran	Tehran University of Medical Sciences; Tehran University of Medical Sciences; Tehran University of Medical Sciences; Iran University of Medical Sciences	Maghbouli, N (autor correspondiente), Univ Tehran Med Sci, Sch Med, Keshavarz Blvd,Poorsina Ave, Tehran 14176, Iran.	a-nansari@alumnus.tums.ac.ir; nasi_lam@yahoo.com; monir.shayestefar@gmail.com	Nakhostin-Ansari, Amin/AAG-7061-2022; Nakhostin-Ansari, Amin/AER-9292-2022	Nakhostin-Ansari, Amin/0000-0002-1113-9257; Nakhostin-Ansari, Amin/0000-0002-1113-9257					43	2	2	0	2	ELSEVIER SCI LTD	OXFORD	THE BOULEVARD, LANGFORD LANE, KIDLINGTON, OXFORD OX5 1GB, OXON, ENGLAND	2049-0801			ANN MED SURG	Ann. Med. Surg.	FEB	2021	62
J	Montford, WJ; Leary, RB; Nagel, DM				Montford, William J.; Leary, R. Bret; Nagel, Duane M.			The impact of implicit self-theories and loss salience on financial risk	JOURNAL OF BUSINESS RESEARCH			English	Article						Implicit self-theories; Financial risk; Tolerance of ambiguity; Loss salience	RESEARCH PRIORITIES; SERVICE RESEARCH; LAY THEORIES; INTELLIGENCE; MOTIVATION; AMBIGUITY; DECISION; GOALS; BRAND; INFORMATION	The current research explores the influence of implicit self-theories on decisions involving financial risk. Building from research on self-signaling, we explore how loss salience impacts the relationship between an individual's self-theory and financial risk choice. We show that entity theorists are less risk-seeking under conditions in which a possible monetary loss is more salient (i.e. presen…	[Montford, William J.] Jacksonville Univ, Dept Mkt, 2800 Univ Blvd N, Jacksonville, FL 32211 USA; [Leary, R. Bret] Univ Nevada, Dept Managerial Sci, Ansari Business Bldg 310F, Reno, NV 89557 USA; [Nagel, Duane M.] Wichita State Univ, W Frank Barton Sch Business, Dept Mkt, 1845 Fairmt St, Wichita, KS 67260 USA	Jacksonville University; Nevada System of Higher Education (NSHE); University of Nevada Reno; Wichita State University	Montford, WJ (autor correspondiente), Jacksonville Univ, Dept Mkt, 2800 Univ Blvd N, Jacksonville, FL 32211 USA.	wmontfo@ju.edu; rleary@unr.edu; Duane.nagel@wichita.edu							91	6	6	6	29	ELSEVIER SCIENCE INC	NEW YORK	STE 800, 230 PARK AVE, NEW YORK, NY 10169 USA	0148-2963	1873-7978		J BUS RES	J. Bus. Res.	JUN	2019	99
J	Kern, M; Zapf, D				Kern, Marcel; Zapf, Dieter			Ready for Change? A Longitudinal Examination of Challenge Stressors in the Context of Organizational Change	JOURNAL OF OCCUPATIONAL HEALTH PSYCHOLOGY			English	Article						organizational change; challenge and hindrance stressors; occupational stress; ambiguity tolerance; procrastination	TIME PRESSURE; WORK ENGAGEMENT; HINDRANCE STRESSORS; EMPLOYEE ENGAGEMENT; JOB DEMANDS; MISSING DATA; METHOD BIAS; PROCRASTINATION; RESOURCES; AMBIGUITY	In an effort to coalesce current occupational stress and organizational change research, the present article examines the lagged effects of challenge stressors on employee strain and well-being using panel data from two different studies. Guided by the theoretical assumptions underlying the challenge-hindrance stressor framework, we assumed that time pressure and concentration demands are challen…	[Kern, Marcel; Zapf, Dieter] Goethe Univ Frankfurt, Dept Psychol, Frankfurt, Germany	Goethe University Frankfurt	Kern, M (autor correspondiente), Goethe Univ Frankfurt, Dept Psychol, Work & Org Psychol, Theodor W Adorno Pl 6, D-60629 Frankfurt, Germany.	kern@psych.uni-frankfurt.de	Kern, Marcel/AAN-5483-2020	Kern, Marcel/0000-0001-7875-664X	German Federal State of Hessen Funding Source: Medline	German Federal State of Hessen			135	5	5	15	60	EDUCATIONAL PUBLISHING FOUNDATION-AMERICAN PSYCHOLOGICAL ASSOC	WASHINGTON	750 FIRST ST, NE, WASHINGTON, DC 20002-4242 USA	1076-8998	1939-1307		J OCCUP HEALTH PSYCH	J. Occup. Health Psychol.	JUN	2021	26	3
J	Saltis, MN; Critchlow, C; Smith, JA				Saltis, Michelle N.; Critchlow, Claire; Smith, Jennifer A.			Teaching Through Sand: Creative Applications of Sandtray Within Constructivist Pedagogy	JOURNAL OF CREATIVITY IN MENTAL HEALTH			English	Article						Sandtray; counselor education; pedagogy; constructivism; creativity in counseling	PIAGET; PLAY	This article applies principles of sandtray within constructivist pedagogy for counselor educators. Beginning with an overview of sandtray and creativity within counseling and supervision, the authors make recommendations for the use of sandtray in coursework for counselors-in-training. The asserted approach focuses on student growth through increasing tolerance of ambiguity, an essential skill f…	[Saltis, Michelle N.; Critchlow, Claire; Smith, Jennifer A.] Univ Northern Colorado, Greeley, CO 80639 USA	University of Northern Colorado	Smith, JA (autor correspondiente), Univ Northern Colorado, Dept Appl Psychol & Counselor Educ Univ, Campus Box 131, Greeley, CO 80639 USA.	JenniferA.Smith@unco.edu		Saltis, Michelle/0000-0003-1902-9340					46	3	3	0	3	ROUTLEDGE JOURNALS, TAYLOR & FRANCIS LTD	ABINGDON	2-4 PARK SQUARE, MILTON PARK, ABINGDON OX14 4RN, OXON, ENGLAND	1540-1383	1540-1391		J CREAT MENT HEALTH	J. Creat. Ment. Health		2019	14	3
J	Swami, V; Pietschnig, J; Stieger, S; Nader, IW; Voracek, M				Swami, Viren; Pietschnig, Jakob; Stieger, Stefan; Nader, Ingo W.; Voracek, Martin			Beautiful as the Chance Meeting on a Dissecting Table of a Sewing Machine and an Umbrella! Individual Differences and Preference for Surrealist Literature	PSYCHOLOGY OF AESTHETICS CREATIVITY AND THE ARTS			English	Article						recreational reading; surrealism; personality; sensation seeking; ambiguity tolerance	SENSATION-SEEKING; INTERGENERATIONAL TRANSMISSION; PERSONALITY PREDICTORS; SOCIAL DIFFERENTIATION; ARTISTIC PREFERENCES; MEDIA USE; PAINTINGS; ART; NETHERLANDS; FICTION	Previous studies have suggested that individual psychological differences may shape preferences for broad narrative genres, but these studies have not examined preferences for specific genres. The present study sought to overcome this limitation by examining the individual difference antecedents of preferences for relatively complex surrealist texts. A total of 400 participants rated 10 excerpts …	[Swami, Viren] Univ Westminster, Dept Psychol, London W1B 2UW, England; [Swami, Viren] HELP Univ Coll, Dept Psychol, Kuala Lumpur, Malaysia; [Pietschnig, Jakob; Stieger, Stefan; Nader, Ingo W.; Voracek, Martin] Univ Vienna, Sch Psychol, Dept Basic Psychol Res, Vienna, Austria	University of Westminster; Help University; University of Vienna	Swami, V (autor correspondiente), Univ Westminster, Dept Psychol, 309 Regent St, London W1B 2UW, England.	v.swami@wmin.ac.uk	Voracek, Martin/S-5865-2016; Stieger, Stefan/G-2572-2012; Pietschnig, Jakob/AAE-8913-2020	Voracek, Martin/0000-0001-6109-6155; Stieger, Stefan/0000-0002-7784-6624; Pietschnig, Jakob/0000-0003-0222-9557; Nader, Ingo/0000-0002-9673-0360					72	10	10	2	11	EDUCATIONAL PUBLISHING FOUNDATION-AMERICAN PSYCHOLOGICAL ASSOC	WASHINGTON	750 FIRST ST, NE, WASHINGTON, DC 20002-4242 USA	1931-3896	1931-390X		PSYCHOL AESTHET CREA	Psychol. Aesthet. Creat. Arts.	FEB	2012	6	1
J	Ronen, I				Ronen, Ilana			The impact of organizational and personnel changes on a college-school partnership vision	TEACHER DEVELOPMENT			English	Article						Ambiguity tolerance; partnership vision; pre-service teacher education; problem-based learning; professional development school; science education	PROFESSIONAL-DEVELOPMENT SCHOOLS; TEACHER-EDUCATION; AMBIGUITY	The current qualitative descriptive-interpretive study was adopted to explore the impact of organizational and personnel changes carried out during two years of college-school partnership on the partnership vision, as well as on the attainment of professional development improvement in science teaching and pre-service teacher education. The data were collected by a semi-structured interview of th…	[Ronen, Ilana] Kibbutzim Coll Educ Technol & Arts, Sci Fac, Tel Aviv, Israel		Ronen, I (autor correspondiente), Kibbutzim Coll Educ Technol & Arts, Sci Fac, Tel Aviv, Israel.	ilana.ronen@smkb.ac.il							42	1	1	0	7	ROUTLEDGE JOURNALS, TAYLOR & FRANCIS LTD	ABINGDON	2-4 PARK SQUARE, MILTON PARK, ABINGDON OX14 4RN, OXON, ENGLAND	1366-4530	1747-5120		TEACH DEV	Teach. Dev.		2018	22	5
J	McNally, RC; Durmusoglu, SS; Calantone, RJ; Harmancioglu, N				McNally, Regina C.; Durmusoglu, Serdar S.; Calantone, Roger J.; Harmancioglu, Nukhet			Exploring new product portfolio management decisions: The role of managers' dispositional traits	INDUSTRIAL MARKETING MANAGEMENT			English	Article						New product portfolio management; Managers' dispositions; Case studies; Analytic cognitive style; Ambiguity tolerance; Leadership style	RESEARCH-AND-DEVELOPMENT; INDIVIDUAL-DIFFERENCES; ORGANIZATIONAL-CHANGE; JOB-SATISFACTION; LEADERSHIP-STYLE; MEDIATING ROLE; PERSONALITY; FRAMEWORK; CRITERIA; DETERMINANTS	Product Strategy links to new product development (NPD) through new product portfolio management (NPPM). This dynamic decision process addresses the strategy implementation questions or identifying which new product ideas to pursue and their relative priorities. Despite the importance of NPPM in implementing product strategy, firms exhibit substantial performance-affecting differences. We investi…	[McNally, Regina C.; Calantone, Roger J.] Michigan State Univ, Eli Broad Coll Business, Dept Mkt, E Lansing, MI 48824 USA; [Durmusoglu, Serdar S.] Univ Dayton, Sch Business Adm, Dayton, OH 45469 USA; [Harmancioglu, Nukhet] Bilkent Univ, Fac Business Adm, TR-06800 Ankara, Turkey	Michigan State University; University of Dayton; Ihsan Dogramaci Bilkent University	McNally, RC (autor correspondiente), Michigan State Univ, Eli Broad Coll Business, Dept Mkt, N370 North,Business Complex, E Lansing, MI 48824 USA.	mcnally@bus.msu.edu; durmuser@udayton.edu; rogercal@bus.msu.edu; nukheth@bilkent.edu.tr	Durmusoglu, Serdar S/AEY-0460-2022	Durmusoglu, Serdar S/0000-0003-4093-7490					70	44	48	0	43	ELSEVIER SCIENCE INC	NEW YORK	STE 800, 230 PARK AVE, NEW YORK, NY 10169 USA	0019-8501	1873-2062		IND MARKET MANAG	Ind. Mark. Manage.	JAN	2009	38	1
J	Taylor, DA; Picker, BJ; Woolever, DR; Thayer, EK; Galper, AB; Carney, PA				Taylor, Deborah A.; Picker, Bethany J.; Woolever, Donald R.; Thayer, Erin K.; Galper, Ari B.; Carney, Patricia A.			A Pilot Study to Address Tolerance of Uncertainty Among Family Medicine Residents	FAMILY MEDICINE			English	Article							PHYSICIANS REACTIONS; INTOLERANCE; AMBIGUITY; STUDENTS; SCALE	BACKGROUND AND OBJECTIVES: Because patients often present to their family physicians with undifferentiated medical problems, uncertainty is common. Family medicine residents must manage both the ambiguity inherent in the field as well as the very real uncertainty of learning to become a skilled physician with little experience to serve as a guide. The purpose of this analysis was to assess the im…	[Taylor, Deborah A.; Picker, Bethany J.; Woolever, Donald R.] Cent Maine Med Ctr, Family Med Residency Program, Lewiston, ME USA; [Thayer, Erin K.; Galper, Ari B.; Carney, Patricia A.] Oregon Hlth & Sci Univ, Dept Family Med, Portland, OR 97201 USA	Oregon Health & Science University	Taylor, DA (autor correspondiente), Cent Maine Med Ctr, Family Med Residency, 76 High St, Lewiston, ME 04240 USA.	taylord@cmhc.org			MedEdNet	MedEdNet	MedEdNet, based at Oregon Health and Science University,, supported this work.		18	10	10	1	5	SOC TEACHERS FAMILY MEDICINE	LEAWOOD	11400 TOMAHAWK CREEK PARKWAY, STE 540, LEAWOOD, KS 66207 USA	0742-3225	1938-3800		FAM MED	Fam. Med.	JUL-AUG	2018	50	7
J	Dewaele, JM; Wei, L				Dewaele, Jean-Marc; Wei, Li			Attitudes towards code-switching among adult mono- and multilingual language users	JOURNAL OF MULTILINGUAL AND MULTICULTURAL DEVELOPMENT			English	Article						Neuroticism; attitudes; Tolerance of Ambiguity; code-switching; Extraversion; inter-individual variation; Cognitive Empathy	EMPATHY; TOLERANCE; INTERNET	The present study investigates inter-individual variation (linked to personality traits, multilingualism and sociobiographical variables) in attitudes towards code-switching (CS) among 2070 multilinguals. Data were collected through an online questionnaire. We found that high levels of Tolerance of Ambiguity (TA) and Cognitive Empathy (CE), and low levels of Neuroticism are linked with significan…	[Dewaele, Jean-Marc; Wei, Li] Univ London, Birkbeck Coll, Dept Appl Linguist & Commun, London WC1B 5DT, England	University of London; Birkbeck University London	Dewaele, JM (autor correspondiente), Univ London, Birkbeck Coll, Dept Appl Linguist & Commun, 30 Russell Sq, London WC1B 5DT, England.	j.dewaele@bbk.ac.uk	Li, Wei/Z-1091-2019	Li, Wei/0000-0002-2015-7262					33	49	49	2	51	ROUTLEDGE JOURNALS, TAYLOR & FRANCIS LTD	ABINGDON	2-4 PARK SQUARE, MILTON PARK, ABINGDON OX14 4RN, OXON, ENGLAND	0143-4632	1747-7557		J MULTILING MULTICUL	J. Multiling. Multicult. Develop.	APR 16	2014	35	3
J	Yoon, JH; Cho, E				Yoon, Jang Hyo; Cho, Erin			Effectuation (EF) and Causation (CS) on Venture Performance and Entrepreneurs' Dispositions Affecting the Reliance on EF and CS	ENTREPRENEURSHIP RESEARCH JOURNAL			English	Article; Early Access						effectuation; causation; ambiguity tolerance; desire for change; locus of control; goal orientation; venture performance	GOAL ORIENTATION; DECISION-MAKING; LEARNING ORIENTATION; MARKET ORIENTATION; SENSATION SEEKING; NONRESPONSE BIAS; STRATEGY-MAKING; UNCERTAINTY; LOCUS; BEHAVIOR	This study investigates whether and how different decision logics (i.e., effectuation and causation) are linked to venture performance (i.e., annual average growth in revenue and profit as well as subjective assessments of venture performance and funding status). We also examine how dispositional characteristics of an entrepreneur (i.e., learning and performance goal orientations, ambiguity toler…	[Cho, Erin] The New Sch, Parsons Sch Design, Strateg Design Management, New York, NY 10011 USA; [Yoon, Jang Hyo] Seoul Sch Integrated Sci & Technol, Sch Business Adm, Entrepreneurship, Seoul, South Korea	The New School	Cho, E (autor correspondiente), The New Sch, Parsons Sch Design, Strateg Design Management, New York, NY 10011 USA.	choje@newschool.edu							117	0	0	3	5	WALTER DE GRUYTER GMBH	BERLIN	GENTHINER STRASSE 13, D-10785 BERLIN, GERMANY	2194-6175	2157-5665		ENTREP RES J	Entrep. Res. J.
J	Endres, ML; Milner, M; Camp, RR				Endres, Megan L.; Milner, Morgan; Camp, Richaurd R.			A fly in the soup? The role of ambiguity in student assessment	INTERNATIONAL JOURNAL OF MANAGEMENT EDUCATION			English	Article						Assessment; Task ambiguity; Tolerance of ambiguity; Self-efficacy; Knowledge sharing; Cognitive trust; Affective trust	KNOWLEDGE TRANSFER; TEAM PERFORMANCE; SELF-EFFICACY; TRUST; TOLERANCE; DECISION; WORK; TACIT; SATISFACTION; ANTECEDENTS	Accurate assessment of student learning goals is challenging because situational or individual characteristics can give some students a disproportionate advantage that is not due to their knowledge and skills. Many assessments have elements of uncertainty, novelty, and ambiguity, and in these situations, students with a higher tolerance of ambiguity (TA) may perform better. Because ambiguity can …	[Endres, Megan L.; Milner, Morgan; Camp, Richaurd R.] Eastern Michigan Univ, Coll Business, Dept Management, Ypsilanti, MI 48197 USA	Eastern Michigan University	Endres, ML (autor correspondiente), Eastern Michigan Univ, Coll Business, Dept Management, Ypsilanti, MI 48197 USA.	Megan.endres@emich.edu; Morgan.milner@emich.edu; Richaurd.camp@emich.edu		Endres, Megan/0000-0002-8856-9757					104	0	0	1	1	ELSEVIER SCI LTD	OXFORD	THE BOULEVARD, LANGFORD LANE, KIDLINGTON, OXFORD OX5 1GB, OXON, ENGLAND	1472-8117	2352-3565		INT J MANAG EDUC-OXF	Int. J. Manag. Educ.	NOV	2022	20	3
J	Thompson, AS; Lee, J				Thompson, Amy S.; Lee, Junkyu			The Impact of Experience Abroad and Language Proficiency on Language Learning Anxiety	TESOL QUARTERLY			English	Article							MOTIVATION; VALIDITY; STUDENTS; OUTCOMES; SPEAKING; SUMMER	This study aims to investigate the effect of experience abroad and second language proficiency on foreign language classroom anxiety. Particularly, this study is an attempt to fill the gap in the literature about the affective outcomes after experiences abroad through the anxiety profiles of Korean learners of English as a foreign language (EFL) while taking second language (L2) proficiency into …	[Thompson, Amy S.] Univ S Florida, Dept World Languages, Tampa, FL 33620 USA; [Lee, Junkyu] Hankuk Univ Foreign Studies, Grad Sch Educ, Seoul, South Korea	State University System of Florida; University of South Florida; Hankuk University Foreign Studies	Thompson, AS (autor correspondiente), Univ S Florida, Dept World Languages, Tampa, FL 33620 USA.								44	23	24	4	92	WILEY	HOBOKEN	111 RIVER ST, HOBOKEN 07030-5774, NJ USA	0039-8322	1545-7249		TESOL QUART	Tesol Q.	JUN	2014	48	2
J	Stephens, GC; Karim, MN; Sarkar, M; Wilson, AB; Lazarus, MD				Stephens, Georgina C.; Karim, M. Nazmul; Sarkar, Mahbub; Wilson, Adam B.; Lazarus, Michelle D.			Reliability of Uncertainty Tolerance Scales Implemented Among Physicians and Medical Students: A Systematic Review and Meta-Analysis	ACADEMIC MEDICINE			English	Review							AMBIGUITY TOLERANCE; QUALITY INSTRUMENT; EDUCATION RESEARCH; ASSOCIATION; INTOLERANCE; ATTITUDES; CARE; SENSE; RISK	Purpose Uncertainty tolerance (UT) is a construct describing individuals' perceptions of, and responses to, uncertainty across their cognition, emotion, and behavior. Various UT scales have been designed for physician and medical student populations. However, links between UT and other variables (e.g., training stages) are inconsistent, raising concerns about scale reliability and validity. As re…	[Stephens, Georgina C.; Lazarus, Michelle D.] Monash Univ, Ctr Human Anat Educ, Melbourne, Vic 3800, Australia; [Karim, M. Nazmul] Monash Univ, Sch Publ Hlth & Prevent Med, Melbourne, Vic, Australia; [Sarkar, Mahbub; Lazarus, Michelle D.] Monash Univ, Monash Ctr Scholarship Hlth Educ, Melbourne, Vic, Australia; [Wilson, Adam B.] Rush Univ, Dept Anat & Cell Biol, Chicago, IL 60612 USA	Monash University; Monash University; Monash University; Rush University	Stephens, GC (autor correspondiente), Monash Univ, Ctr Human Anat Educ, Melbourne, Vic 3800, Australia.	Georgina.Stephens@monash.edu			Australian Government Research Training Program Scholarship	Australian Government Research Training Program Scholarship(Australian GovernmentDepartment of Industry, Innovation and Science)	G.C.S. was supported in this research by an Australian Government Research Training Program Scholarship.		87	0	0	2	2	LIPPINCOTT WILLIAMS & WILKINS	PHILADELPHIA	TWO COMMERCE SQ, 2001 MARKET ST, PHILADELPHIA, PA 19103 USA	1040-2446	1938-808X		ACAD MED	Acad. Med.	SEP	2022	97	9
J	Yu, M; Wang, HL; Xia, GP				Yu, Miao; Wang, Hongliang; Xia, Guoping			The Review on the Role of Ambiguity of Tolerance and Resilience on Students' Engagement	FRONTIERS IN PSYCHOLOGY			English	Review						ambiguity of tolerance; resilience; students' engagement; positive psychology; individual differences	SCHOOL CONNECTEDNESS; ADAPTABILITY; STRATEGIES; LEARNERS; TEACHER; STYLES; HEALTH	Due to the arrival of positive psychology (PP) in the development of teaching, the construct of engagement has been thrived and got a notable function in the educational arena. Alternatively, numerous individual differences, containing ambiguity of tolerance, have been taken into consideration as a result of the key role they can play in the process of learning, and thus, on different facets of t…	[Yu, Miao] Baoding Univ, Coll Teacher Educ, Baoding, Peoples R China; [Wang, Hongliang] Baoding Univ, Coll Artificial Intelligence, Baoding, Peoples R China; [Xia, Guoping] Beijing Inst Technol, Sch Humanities & Social Sci, Beijing, Peoples R China	Baoding University; Baoding University; Beijing Institute of Technology	Xia, GP (autor correspondiente), Beijing Inst Technol, Sch Humanities & Social Sci, Beijing, Peoples R China.	xues1204@163.com							66	1	1	14	33	FRONTIERS MEDIA SA	LAUSANNE	AVENUE DU TRIBUNAL FEDERAL 34, LAUSANNE, CH-1015, SWITZERLAND	1664-1078			FRONT PSYCHOL	Front. Psychol.	JAN 13	2022	12
J	Knight, K; Kenny, A; Endacott, R				Knight, Kaye; Kenny, Amanda; Endacott, Ruth			From expert generalists to ambiguity masters: using ambiguity tolerance theory to redefine the practice of rural nurses	JOURNAL OF CLINICAL NURSING			English	Article						leadership; nursing practice; qualitative study; rural nursing	TELEPHONE	Aims and objectivesTo redefine the practice of rural nurses and describe a model that conceptualises the capabilities and characteristics required in the rural environment. BackgroundThe way in which the practice of rural nurses has been conceptualised is problematic. Definitions of rural nursing have been identified primarily through the functional context of rural health service delivery. The e…	[Knight, Kaye; Kenny, Amanda] La Trobe Univ, Coll Sci Hlth & Engn, La Trobe Rural Hlth Sch, POB 199, Bendigo, Vic 3552, Australia; [Endacott, Ruth] Univ Plymouth, Fac Hlth & Human Sci, Plymouth PL4 8AA, Devon, England; [Endacott, Ruth] Monash Univ, Crit Care Nursing, Berwick, Vic, Australia	La Trobe University; University of Plymouth; Monash University	Knight, K (autor correspondiente), La Trobe Univ, Coll Sci Hlth & Engn, La Trobe Rural Hlth Sch, POB 199, Bendigo, Vic 3552, Australia.	k.knight@latrobe.edu.au		Knight, Kaye/0000-0001-7103-4601; Kenny, Amanda/0000-0001-9933-7559					31	17	17	0	6	WILEY	HOBOKEN	111 RIVER ST, HOBOKEN 07030-5774, NJ USA	0962-1067	1365-2702		J CLIN NURS	J. Clin. Nurs.	JUN	2016	25	11-12
J	Ogilvie, L; Allen, M; Laryea, J; Opare, M				Ogilvie, L; Allen, M; Laryea, J; Opare, M			Building capacity through a collaborative international nursing project	JOURNAL OF NURSING SCHOLARSHIP			English	Article						building capacity; empowerment; social capital	PSYCHOLOGICAL EMPOWERMENT; JOB STRAIN; MODEL; HEALTH; SETTINGS	Purpose: To discuss: (a) physical, human, organizational, social, and cultural capital and (b) empowerment as two theoretical foundations for building capacity. Methods. These theoretical notions are examined in an analysis of a joint project between the Department of Nursing, University of Ghana and the Faculty of Nursing at the University of Alberta, Canada. Findings: Capacity for the managemen…	Univ Alberta, Fac Nursing, Edmonton, AB T6G 2G3, Canada; Univ Ghana, Dept Nursing, Legon, Ghana	University of Alberta; University of Ghana	Ogilvie, L (autor correspondiente), Univ Alberta, Fac Nursing, Clin Sci Bldg,3rd Floor, Edmonton, AB T6G 2G3, Canada.								31	20	20	0	6	SIGMA THETA TAU INT	INDIANAPOLIS	550 W NORTH STREET, INDIANAPOLIS, IN 46202 USA	1527-6546			J NURS SCHOLARSHIP	J. Nurs. Scholarsh.		2003	35	2
J	Han, PKJ; Schupack, D; Daggett, S; Holt, CT; Strout, TD				Han, Paul K. J.; Schupack, Daniel; Daggett, Susannah; Holt, Christina T.; Strout, Tania D.			Temporal changes in tolerance of uncertainty among medical students: insights from an exploratory study	MEDICAL EDUCATION ONLINE			English	Article						ambiguity; medical students; tolerance; uncertainty	PHYSICIANS REACTIONS; AMBIGUITY; RISK; ASSOCIATION; ATTITUDES; AVERSION; CARE; SELECTION; TESTS; 1ST	Background: Physicians' tolerance of uncertainty (TU) is a trait potentially associated with desirable outcomes, and emerging evidence suggests it may change over time. Past studies of TU, however, have been cross-sectional and have not measured tolerance of the different, specific types of uncertainty that physicians confront. We addressed these limitations in a longitudinal exploratory study of…	[Han, Paul K. J.; Daggett, Susannah] Maine Med Ctr, Ctr Outcomes Res & Evaluat, Portland, ME 04101 USA; [Schupack, Daniel] Mayo Clin, Mayo Sch Grad Med Educ, Internal Med Residency Program, Rochester, MN USA; [Holt, Christina T.] Maine Med Ctr, Dept Family Med, Portland, ME 04101 USA; [Strout, Tania D.] Maine Med Ctr, Dept Emergency Med, Portland, ME 04101 USA	Maine Medical Center; Mayo Clinic; Maine Medical Center; Maine Medical Center	Han, PKJ (autor correspondiente), Maine Med Ctr, Ctr Outcomes Res & Evaluat, 509 Forest Ave, Portland, ME 04101 USA.	hanp@mmc.org	Strout, Tania D/L-1556-2013	Strout, Tania D/0000-0001-9053-1523; Han, Paul/0000-0003-0165-1940	Innovations in Education Grant Award from Tufts University School of Medicine	Innovations in Education Grant Award from Tufts University School of Medicine	The authors have no relevant conflicts of interest to declare. The study was funded by an Innovations in Education Grant Award from Tufts University School of Medicine.		23	32	32	2	13	CO-ACTION PUBLISHING	JARFALLA	RIPVAGEN 7, JARFALLA, SE-175 64, SWEDEN	1087-2981			MED EDUC ONLINE	Med. Educ. Online		2015	20
J	Gurel, E; Altinay, L; Daniele, R				Gurel, Eda; Altinay, Levent; Daniele, Roberto			TOURISM STUDENTS' ENTREPRENEURIAL INTENTIONS	ANNALS OF TOURISM RESEARCH			English	Article						socio-cultural background; entrepreneurial traits; intention	PSYCHOLOGICAL CHARACTERISTICS; CULTURE; EDUCATION; INDIVIDUALISM; DETERMINANTS; PERFORMANCE; INSIGHTS; SUCCESS; GENDER; GROWTH	This study aims to investigate the relationship between entrepreneurial traits, socio-cultural background and entrepreneurial intention of university students in the UK and Turkey. 409 tourism students were surveyed to measure entrepreneurial intention, entrepreneurial traits including risk-taking propensity, innovativeness, tolerance of ambiguity and locus of control and socio-cultural factors. …	[Gurel, Eda] Bilkent Univ, SATM, TR-06800 Ankara, Turkey; [Altinay, Levent; Daniele, Roberto] Oxford Brookes Univ, Oxford OX3 0BP, England	Ihsan Dogramaci Bilkent University; Oxford Brookes University	Gurel, E (autor correspondiente), Bilkent Univ, SATM, TR-06800 Ankara, Turkey.	eda@tourism.bilkent.edu.tr	Altinay, Levent/ABG-6936-2020						91	124	125	12	106	PERGAMON-ELSEVIER SCIENCE LTD	OXFORD	THE BOULEVARD, LANGFORD LANE, KIDLINGTON, OXFORD OX5 1GB, ENGLAND	0160-7383			ANN TOURISM RES	Ann. Touris. Res.	JUL	2010	37	3
J	Pressler, JL; Kenner, CA				Pressler, Jana L.; Kenner, Carole A.			Tolerance of Ambiguity in Nursing Academia	NURSE EDUCATOR			English	Editorial Material							INTOLERANCE	Many new nursing leaders assuming deanships, assistant, or interim deanships have limited education, experience, or background to prepare them for the job. To assist new deans and those aspiring to be deans, the authors of this department, 2 deans, offer survival tips based on their experiences and insights. They address common issues, challenges, and opportunities that face academic executive te…	[Kenner, Carole A.] Northeastern Univ, Sch Nursing, Boston, MA 02115 USA; [Kenner, Carole A.] Northeastern Univ, Bouve Coll Hlth Sci, Boston, MA 02115 USA; [Pressler, Jana L.] Univ Oklahoma, Coll Nursing, Oklahoma City, OK USA	Northeastern University; Northeastern University; University of Oklahoma System; University of Oklahoma Health Sciences Center	Kenner, CA (autor correspondiente), Northeastern Univ, Sch Nursing, 102 Robinson,360 Huntington Ave, Boston, MA 02115 USA.	c.kenner@neu.edu	Kenner, Carole/AAI-8993-2020; Kenner, Carole A/E-4475-2010	Kenner, Carole/0000-0002-1573-5240; Kenner, Carole A/0000-0002-1573-5240					8	1	1	0	4	LIPPINCOTT WILLIAMS & WILKINS	PHILADELPHIA	TWO COMMERCE SQ, 2001 MARKET ST, PHILADELPHIA, PA 19103 USA	0363-3624	1538-9855		NURS EDUC	Nurs. Educ.	JUL-AUG	2010	35	4
J	Harnish, D				Harnish, David			Tolerance of Ambiguity: Negotiating Religion and Sustaining the Lingsar Festival and Its Performing Arts in Lombok, Indonesia	RELIGIONS			English	Article						Sasak; Balinese; Lingsar temple; festival; gamelan; music and dance; cultural politics; religious reformism; Islam and Hinduism; change and identity; Lombok		Multiple forces vie to control the narratives of the Lingsar festival, a major annual event initiated about 350 years ago that uniquely brings together the indigenous Muslim Sasak and the migrant Hindu Balinese on Lombok, an island east of Bali in Indonesia. This attention to the festival is not surprising because governments, political and religious figures, commercial interests, and tourist ind…	[Harnish, David] Univ San Diego, Mus Dept, San Diego, CA 92110 USA	University of San Diego	Harnish, D (autor correspondiente), Univ San Diego, Mus Dept, San Diego, CA 92110 USA.	dharnish@sandiego.edu			IIE Fulbright-Hayes; DOE Fulbright Hayes; University of San Diego Faculty Research Grant	IIE Fulbright-Hayes; DOE Fulbright Hayes(United States Department of Energy (DOE)); University of San Diego Faculty Research Grant	The research informing this article was conducted over 34 years. Some fieldwork projects received funding (IIE Fulbright-Hayes, DOE Fulbright Hayes) and the 2017 project was funded by a University of San Diego Faculty Research Grant.		21	0	0	0	0	MDPI	BASEL	ST ALBAN-ANLAGE 66, CH-4052 BASEL, SWITZERLAND		2077-1444		RELIGIONS	Religions	AUG	2021	12	8
J	Ghobadi, M; Khosroshahi, S; Giveh, F				Ghobadi, Mehdi; Khosroshahi, Sadaf; Giveh, Fatemeh			Exploring predictors of translation performance	TRANSLATION & INTERPRETING-THE INTERNATIONAL JOURNAL OF TRANSLATION AND INTERPRETING			English	Article						Emotional intelligence; tolerance of ambiguity; working memory; translation performance; regression analysis; Translation Studies	TRAIT EMOTIONAL INTELLIGENCE; WORKING-MEMORY; AMBIGUITY; TOLERANCE	The study reported on examined the question of whether translators' cognitive faculties might be able to predict their performance on a translation task. Research on individual cognitive differences in translation has been a new issue in the realm of Translation Studies. However, the majority of previous studies have targeted single cognitive faculties for the purpose of investigation and we ther…	[Ghobadi, Mehdi] Inst Humanities & Cultural Studies, Tehran, Iran; [Khosroshahi, Sadaf; Giveh, Fatemeh] Islamic Azad Univ, South Tehran Branch, Tehran, Iran	Islamic Azad University	Ghobadi, M (autor correspondiente), Inst Humanities & Cultural Studies, Tehran, Iran.	mehdi.ghobadi64@gmail.com; Khosroshahi.sadaf@gmail.com; fatemegiveh@gmail.com							47	2	2	1	5	UNIV WESTERN SYDNEY, INTERPRETING & TRANSLATION RESEARCH GROUP	PENRITH SOUTH DC	LOCKED BAG 1797, PENRITH SOUTH DC, NSW 1797, AUSTRALIA	1836-9324			TRANSL INTERPRET	Transl. Interpret.		2021	13	2
J	Bryson, K; Soligo, C; Sommer, V				Bryson, Kathleen; Soligo, Christophe; Sommer, Volker			INTERROGATING BOUNDARIES AGAINST ANIMALS AND MACHINES: HUMAN SPECIESISM IN BRITISH NEWSPAPERS	JOURNAL OF POSTHUMAN STUDIES-PHILOSOPHY TECHNOLOGY MEDIA			English	Article						Ingroup; outgroup; bias; prejudice; binary; essentialism; ambiguity tolerance; Human-Animal studies; primatology; cyborg; Human-Machine studies; speciesism; human-computer interaction; AI	UNIQUELY HUMAN EMOTIONS; PSYCHOLOGICAL ESSENTIALISM; AMBIGUITY; DEHUMANIZATION; ATTRIBUTION; INTOLERANCE; PREJUDICE; PERCEPTION; TOLERANCE; ATTITUDES	Humans favor and venerate their ingroups, while disregarding outgroups to the degree of dehumanizing them. We explore the social construction of such boundaries and its associated speciesism toward two nonhuman outgroups: animals and machines. For this, we analyzed UK newspaper coverages of the binaries Human-Animal and Human-Machine between 1995 and 2010. We quantified if and how tolerance towar…	[Bryson, Kathleen; Soligo, Christophe; Sommer, Volker] UCL, London, England	University of London; University College London	Bryson, K (autor correspondiente), UCL, London, England.			Bryson, Kathleen/0000-0002-8852-8066					94	2	2	1	7	PENN STATE UNIV PRESS	UNIVERSITY PK	820 NORTH UNIV DRIVE, U S B 1, STE C, UNIVERSITY PK, PA 16802 USA	2472-4513	2471-4461		J POSTHUMAN STUD	J. Posthuman Stud.		2020	4	2
J	Xu, X; Jackson, JE				Xu, Xun; Jackson, Jonathan E.			Investigating the influential factors of return channel loyalty in omni-channel retailing	INTERNATIONAL JOURNAL OF PRODUCTION ECONOMICS			English	Article						Omni-channel; Product returns; Customer loyalty; Perceived risk	REVERSE LOGISTICS NETWORK; CONSUMER DECISION-MAKING; MONEY-BACK GUARANTEES; PRODUCT RETURNS; PERCEIVED RISK; CUSTOMER LOYALTY; E-COMMERCE; AMBIGUITY TOLERANCE; SERVICE QUALITY; SPECIAL-ISSUE	The ever-evolving omni-channel retail environment provides customers with a variety of channels to select from when making purchases and returns. Despite the growing number of product returns, there is limited research that focuses on customers' perception of the return process in an omni-channel retail environment. To fill this gap, via an empirical analysis,, this paper examines the influential…	[Xu, Xun] Calif State Univ Stanislaus, Coll Business Adm, Dept Management Operat & Mkt, One Univ Circle, Turlock, CA 95382 USA; [Jackson, Jonathan E.] Providence Coll, Sch Business, Dept Finance, 1 Cunningham Sq, Providence, RI 02918 USA	California State University System; California State University Stanislaus; Providence College	Xu, X (autor correspondiente), Calif State Univ Stanislaus, Coll Business Adm, Dept Management Operat & Mkt, One Univ Circle, Turlock, CA 95382 USA.	xxu@csustan.edu; jjackso9@providence.edu	Stellaki, Kalliopi/GZN-0958-2022						139	32	33	13	123	ELSEVIER	AMSTERDAM	RADARWEG 29, 1043 NX AMSTERDAM, NETHERLANDS	0925-5273	1873-7579		INT J PROD ECON	Int. J. Prod. Econ.	OCT	2019	216
[truncated: 166 more rows]
[truncated: 22 more columns]
